# Supplementary material for: Loss of miR-200c-3p promotes resistance to radiation therapy via the DNA repair pathway in prostate cancer
Source: Cell Death Dis. 2024 Oct 16;15(10):751. doi: 10.1038/s41419-024-07133-3 (PMC11484813; doi:10.1038/s41419-024-07133-3)
Supplement: Supplementary file 3 — Supp Tables 1–7 [file 41419_2024_7133_MOESM3_ESM.xlsx]

## Sheet: Supp 1
Supp 1.References of the different experiments
Methods	References / Sequences
Western blot
mouse anti-CD63	Invitrogen Life technologies, #10628D (1µg/mL)
mouse anti-CD81	Invitrogen Life technologies, #10630D (1µg/mL)
mouse anti-TSG101	Invitrogen, #MA1-23296 (2µg/mL)
mouse anti-calnexin	Invitrogen Life technologies, #MA3-027 (4µg/mL)
mouse anti-H3	Active Motif, #39763 (0.5µg/mL)
rabbit anti-HP1α	Cell Signaling Technology, #2616 (1:1000)
goat anti-mouse IgG, HRP-conjugated	Interchim, #115-036-072 (0.8µg/mL)
goat anti-mouse IgG, Alexa Fluor 488	Invitrogen, #A11029 (2µg/mL)
goat anti-rabbit IgG, Alexa Fluor 647	Invitrogen, #A21245 (1:1000)
Pyrosequencing
Promoter MIR200C – region 1 (CGs -283 to -160)	F- GGGTTGAGTTTGGGATTGTAGA
	R- [Btn]AATCCCTAAAAACACTTCCTAATAAAC
Promoter MIR200C – region 2 (CGs 00366413 to -59)	F- AGGGTTTGTTTGGATTGTAAT
	R- [Btn]CCCACCTTAAATCAAACAACTT
Region 1.1 – (CGs -283 to -253)	F-GATGAGGGTGGGTAA
Region 1.2- (CGs -226 to -160)	F-GTAGGGGAAGGTGGTTT
Region 2- (CGs 00366413 to -59)	F-GGTTTGTTTGGATTGTAATT
Methy-qPCR
MIR200C	F-GGGATGAGGGTGGGTAAATCG
	R-CTCCGAAGCCCCTCGAC
RT-qPCR mRNAs
RPLP0	F - GTGATGTGCAGCTGATCAAGACT
	R - GATGACCAGCCCAAAGGAGA
CBX5	F – ATATCGCTCGGGGCTTTGAG
	R - AGCTTCATCTGTGTCTTTCCATT
RT-qPCR miRNA
hsa-miR-200c-3p	Life Technologies, #A25576, 478351_mir
hsa-miR-141-3p	Life Technologies, #A25576, 478501_mir
hsa-miR-92a-3p	Life Technologies, #A25576, 477827_mir
hsa-miR-125b-5p	Life Technologies, #A25576, 477885_mir
hsa-miR-146a-5p	Life Technologies, #A25576, 478399_mir
hsa-miR-200b-3p	Life Technologies, #A25576, 477963_mir
hsa-miR-3135b	Life Technologies, #A25576, 478011_mir
hsa-miR-3135b	Qiagen, #339306 – YP02114177
hsa-miR-5585-3p	Qiagen, #339306 – YP02115478
hsa-miR-200c-3p	Qiagen, #339306 – YP00204482
hsa-miR-141-5p	Qiagen, #339306 – YP00206088
hsa-miR-335-3p	Qiagen, #339306 – YP00205613
hsa-miR-138-5p	Qiagen, #339306 – YP00206078
snord44	Qiagen, #339306 - YP00203902
Site-directed mutagenesis
CBX5 mut 1	F – GCAGGCGTGAGCCAGCACCCCCGCACAGTATC
	R-- CGTGGGGGCGTGTCATAGAAATAATGTCGAGTG
CBX5 mut 2	F – GGATTGCAGGCGTGAGCGAGCAGGGGGCCACAG
	R - GCACTCGCTCGTCCCCCGGTGTCATAGAAATAATG
Sequencing
pLS 3’UTR vector	F – GGGAAGTACATCAAGAGCTTCGT
	R - CCCCCTGAACCTGAAACATAAA

## Sheet: Supp 2
Supp 2. small non-coding RNAs differentially expressed between sEV derived from DU145 radioresistant and DU145 cells.
lfcSE: standard error of the log2 fold change
stat: Wald statistic = log2 fold change / lfcSE compared to a standard normal distribution to generate p-value
P-value: P-value calculated from Wald test
adjusted P-value: calculated from Benjamin Hochberg FDR
small non-coding RNA ID	log2FoldChange	lfcSE	stat	pvalue	padj
hsa-miR-200c-3p	-4.38538570977291	0.429657205970915	-10.2067081590382	1.85036157908641e-24	5.48817244357028e-21
hsa_piR_000805_gb_DQ571003_Homo	-2.55919370480227	0.472255457904313	-5.41908761872014	5.99039557760631e-08	8.88375664159016e-05
hsa-miR-92a-3p	-2.08165888571546	0.395752636663036	-5.26000004262229	1.4405536822798e-07	0.000142422740721396
hsa-miR-125b-5p	-1.9869259065334	0.394492531305045	-5.03666292479689	4.73717910889568e-07	0.000200721046242637
hsa-miR-146a-5p	-2.20145779054146	0.436604310430834	-5.04222642320938	4.6014635018792e-07	0.000200721046242637
hsa_piR_019324_gb_DQ596538_Homo	-2.63990096472157	0.523081271978614	-5.04682753166798	4.49206503307458e-07	0.000200721046242637
hsa_piR_020541_gb_DQ598252_Homo	-2.42762164371807	0.476751390614343	-5.09200747288819	3.5429213621007e-07	0.000200721046242637
hsa_piR_015254_gb_DQ590835_Homo	-2.50227598107326	0.510817035878261	-4.89857582132325	9.65337878925176e-07	0.000357899018611509
hsa-miR-5585-3p	1.98054879083398	0.419950270657935	4.71615076644922	2.40348362877176e-06	0.000712873244293703
hsa_piR_001184_gb_DQ571550_Homo	-1.83816440377094	0.388261746448479	-4.73434331500608	2.19765465577554e-06	0.000712873244293703
hsa-miR-200b-3p	-2.53575286609022	0.54403982741452	-4.66096917599041	3.14723859807639e-06	0.000848609971081325
hsa-miR-1343-5p	-2.53035331637675	0.548045479299005	-4.61704988354849	3.89233732070248e-06	0.000950802965569733
hsa_piR_008488_gb_DQ581533_Homo	-2.38233424223824	0.517577471491834	-4.60285536650492	4.16737645057536e-06	0.000950802965569733
hsa-miR-141-3p	-2.80414792596937	0.625781371660026	-4.48103451614536	7.4282095678673e-06	0.00146880463855296
hsa-miR-4707-5p	-2.29927379582204	0.512794792738395	-4.48380878351671	7.33223722003775e-06	0.00146880463855296
hsa_piR_005076_gb_DQ577008_Homo	-2.87686931139863	0.64507561763057	-4.45973965341562	8.2059270985138e-06	0.00152117373588699
hsa-miR-3180-5p	-2.22659663435199	0.506402004383908	-4.39689538168571	1.09810239158096e-05	0.00191586570201713
hsa-miR-7515	1.74599698212961	0.404466401291086	4.31679115139419	1.58313818229376e-05	0.00252637147378618
hsa_piR_007577_gb_DQ580329_Homo	7.61373627588081	1.76573857434519	4.31192725044494	1.61837687127233e-05	0.00252637147378618
hsa-miR-28-3p	-1.75957633820387	0.409404162095472	-4.29789557877904	1.72427354345915e-05	0.00255709766494991
hsa-miR-6087	-2.06811572008664	0.488194374626742	-4.23625471241421	2.27278946893912e-05	0.00321004455470163
hsa-miR-5091	-2.26245113513197	0.537184254187224	-4.21168550175605	2.53472279665582e-05	0.00326869035429616
hsa-miR-6752-3p	-2.61141695550879	0.619634980981978	-4.21444404473469	2.50394219530148e-05	0.00326869035429616
hsa-miR-191-5p	-1.74519005269148	0.427525403178202	-4.08207334515758	4.46357045282965e-05	0.00539028206524084
hsa-miR-4670-3p	7.33433646655106	1.79853381085122	4.07795306504681	4.5433935141949e-05	0.00539028206524084
hsa-miR-548aj-5p	7.31216121070322	1.80255813944639	4.05654666592277	4.98036153346966e-05	0.00568144319548885
hsa-miR-1303	-2.45684313995592	0.608211845242334	-4.0394529622767	5.35760107249798e-05	0.00588542399297371
hsa-miR-5197-5p	1.98832761420842	0.496125770839974	4.00770879295797	6.13106518695016e-05	0.00649454976589078
hsa_piR_001040_gb_DQ571333_Homo	-2.40377464755813	0.604297821216887	-3.97779797173123	6.95564304563791e-05	0.00687681242445401
hsa_piR_016659_gb_DQ592932_Homo	-2.2021006646003	0.55295728577723	-3.98240645569044	6.8220979289392e-05	0.00687681242445401
hsa-miR-3672	2.08670120467599	0.526492899662709	3.96339856817217	7.38902660223283e-05	0.00706962996845889
hsa-miR-4488	-2.46706835519756	0.629400159570891	-3.91971358392972	8.86542641454443e-05	0.00821714210798087
hsa-miR-302f	1.54214953838655	0.400571840998218	3.84987006211806	0.000118180503468424	0.0100149535224956
hsa-miR-6816-5p	-4.21290238546629	1.09375125261889	-3.8517920554412	0.000117256575373886	0.0100149535224956
hsa_piR_016828_gb_DQ593158_Homo	-2.44473372745838	0.63441005928154	-3.8535544821389	0.000116415343777854	0.0100149535224956
hsa-miR-3195	-3.79461458950123	0.996672319187274	-3.8072840154681	0.000140501354714362	0.0110983175142137
hsa-miR-92b-3p	-1.53044415712047	0.402290368256888	-3.80432711762859	0.000142190177188173	0.0110983175142137
hsa_piR_000753_gb_DQ570940_Homo	-1.88928156241432	0.496054027755026	-3.80862054676701	0.000139744215153109	0.0110983175142137
hsa-miR-548az-3p	7.03645910429906	1.85902133991042	3.78503406778435	0.000153687523466644	0.0116881331949248
hsa_piR_020365_gb_DQ597975_Homo	-2.47502254036148	0.664207342530008	-3.72628000608058	0.000194326524704771	0.0144093118068588
hsa_piR_017936_gb_DQ594740_Homo	-1.85542801103158	0.499865178831499	-3.71185689583116	0.000205744305621463	0.0148838441578844
hsa_piR_006426_gb_DQ578783_Homo	-2.01227320279898	0.543140364698864	-3.70488612812759	0.000211485719336224	0.0149349200845534
hsa_piR_020548_gb_DQ598263_Homo	-2.36749999857349	0.642125521010966	-3.68697384094948	0.000226936674918328	0.0156533529722735
hsa-miR-3615	-1.95007070859279	0.532252065206807	-3.66381050646575	0.000248490651853773	0.0157182240641141
hsa-miR-708-3p	1.79732591759907	0.490546242398577	3.66392760203577	0.000248377017468333	0.0157182240641141
hsa-miR-7160-5p	-2.21081818567231	0.603519512818595	-3.6632091236739	0.000249075027314013	0.0157182240641141
hsa_piR_002651_gb_DQ573577_Homo	6.9357819524773	1.88941415003422	3.6708637713715	0.000241732161778576	0.0157182240641141
hsa_piR_018570_gb_DQ595536_Homo	-1.65652783350496	0.452977673198408	-3.65697457406336	0.000255209684342832	0.0157698317450175
hsa-miR-582-5p	1.84512088638125	0.507504122910383	3.63567664396505	0.000277251932125019	0.0167822291976083
hsa-miR-4655-5p	-2.76155632731779	0.760950568084664	-3.62908767420821	0.000284424637570048	0.0168720695006553
hsa-miR-509-3p	-2.63900457412358	0.733221804132903	-3.59918998487017	0.00031920992659696	0.0185642478879722
hsa-miR-6826-3p	-2.76407095275943	0.771049560923171	-3.58481619449991	0.000337315679422502	0.0192399674070604
hsa-miR-1297	1.82693952045292	0.513191843124517	3.55995432298724	0.000370919305166437	0.0207574841344085
hsa-miR-6730-3p	-2.13428071166452	0.603973460924461	-3.53373260539912	0.000409735375902667	0.0225050949060613
hsa_piR_020492_gb_DQ598170_Homo	-3.20600679668911	0.909278645878941	-3.5258793453684	0.000422079213989766	0.022761580885339
hsa-miR-3673	6.76774579313675	1.93336807187478	3.50049527122586	0.000464394477639431	0.0237503059893493
hsa-miR-4466	-2.94604063684012	0.842119455947916	-3.49836429503219	0.000468121247361922	0.0237503059893493
hsa-miR-4485-3p	-2.53098279650234	0.723202812366383	-3.49968605379278	0.000465806410064183	0.0237503059893493
hsa-miR-4792	-2.54434847951642	0.729112730004663	-3.48965033088937	0.000483652940397101	0.0237503059893493
hsa-miR-6869-5p	-3.30401185739521	0.947451764805123	-3.48726128350692	0.000487994351025603	0.0237503059893493
hsa_piR_015737_gb_DQ591503_Homo	2.13228152239127	0.611493347534967	3.48700690038062	0.000488458754332539	0.0237503059893493
hsa-miR-3162-5p	-2.75950217231803	0.802963804555406	-3.43664578236616	0.000588965302643792	0.026329016028784
hsa-miR-611	-3.26559639397098	0.947002562136428	-3.4483501149182	0.000564022411067921	0.026329016028784
hsa-miR-6512-5p	1.85253013242686	0.538058065162365	3.44299296372008	0.00057531428211195	0.026329016028784
hsa-miR-6836-3p	-3.62543996579724	1.05440468758119	-3.43837618373454	0.000585214095163232	0.026329016028784
hsa_piR_013708_gb_DQ588722_Homo	6.68509861243199	1.94674094953884	3.43399496169001	0.000594755250818789	0.026329016028784
hsa_piR_016658_gb_DQ592931_Homo	-1.64889467871049	0.479983045099949	-3.43531859207055	0.000591857573832469	0.026329016028784
hsa-miR-10a-5p	-1.55563969044385	0.454399871739573	-3.42350380621459	0.000618193860564586	0.0265646784925112
hsa-miR-375	-1.88532125790734	0.551315077023199	-3.41968020915925	0.000626947907780102	0.0265646784925112
hsa_piR_000775_gb_DQ570968_Homo	-1.96257224138135	0.573238526175096	-3.42365725918059	0.000617844918391744	0.0265646784925112
hsa-miR-6501-5p	-1.96414304275206	0.575440092116882	-3.41328848938303	0.000641839589848561	0.026812622866068
hsa-miR-6890-5p	-2.71169796035009	0.79686062918642	-3.40297645664673	0.000666560239758131	0.0274585787655919
hsa-miR-2277-3p	-1.97450238379006	0.587439551995253	-3.36120095605346	0.00077604341008901	0.0315307500592329
hsa-miR-425-5p	-1.5456949267048	0.464007958226878	-3.33118193190347	0.000864780635644181	0.0328809553367567
hsa-miR-4783-5p	-2.43309337543378	0.727564229288456	-3.3441629996204	0.000825312314967475	0.0328809553367567
hsa-miR-544a	1.71349643014659	0.513342159317305	3.33792266823628	0.000844072374070944	0.0328809553367567
hsa-miR-6763-3p	-3.21694000966953	0.964737376427963	-3.33452407698827	0.000854455028939469	0.0328809553367567
hsa-miR-6768-5p	-2.36264468023953	0.708565154778572	-3.33440709623642	0.000854814503339637	0.0328809553367567
hsa-miR-6771-3p	-1.62765034024817	0.489127782961143	-3.32765873652585	0.000875790786110512	0.0328809553367567
hsa-miR-133a-5p	1.49664629897107	0.451800462370749	3.31262675367276	0.000924242343930551	0.0342662849012252
hsa-miR-6756-3p	-3.6905185538349	1.11724148999638	-3.30324158821462	0.000955740105293524	0.0349966068185258
hsa-miR-144-5p	1.86785734333688	0.573246574974765	3.25838378261415	0.00112048760475732	0.0355698540857959
hsa-miR-30d-5p	-1.32865286047831	0.407938285722587	-3.25699476361931	0.00112598510087841	0.0355698540857959
hsa-miR-3161	1.70086204831173	0.516894334070684	3.2905410955407	0.00099994894590881	0.0355698540857959
hsa-miR-3665	-2.44825145777651	0.750408049120551	-3.26256023059156	0.00110410707873024	0.0355698540857959
hsa-miR-519c-3p	1.99336447449048	0.608414734633049	3.27632511348157	0.00105167422598114	0.0355698540857959
hsa-miR-526a	6.50597476132091	1.99958734309746	3.25365870302161	0.0011392906736853	0.0355698540857959
hsa-miR-548g-3p	2.19325404307515	0.671376189435133	3.26680343686371	0.00108769173297899	0.0355698540857959
hsa-miR-5582-3p	6.51509879955573	1.99871013291851	3.25965165846356	0.00111549124669232	0.0355698540857959
hsa-miR-5690	1.83267202480339	0.557155540795892	3.28933644307912	0.00100423903319492	0.0355698540857959
hsa-miR-6073	1.93595379407502	0.590980767592729	3.27583214249228	0.00105351155607992	0.0355698540857959
hsa-miR-8071	-4.16584460778736	1.27111783957962	-3.27730795530734	0.0010480199647883	0.0355698540857959
hsa-miR-941	-1.8029268911501	0.552432771443464	-3.26361321114095	0.0011000122632379	0.0355698540857959
hsa-miR-9500	1.79046370051999	0.545464766629831	3.28245527494365	0.00102907308782558	0.0355698540857959
hsa_piR_021213_gb_DQ599146_Homo	6.58926579087528	2.02342772434552	3.25648685722471	0.00112800152471696	0.0355698540857959
hsa-miR-320a	-1.83434589770996	0.564437808828946	-3.24986361476338	0.00115460367185886	0.0356724426118061
hsa-miR-5590-5p	1.85389869431776	0.572860035915517	3.23621579109624	0.00121125778557593	0.0370370164125589
hsa_piR_008983_gb_DQ582175_Homo	-2.34953507206814	0.72714073693771	-3.23119714343472	0.00123272883737368	0.0373089156290851
hsa-miR-576-3p	1.42818755359523	0.443061764195099	3.2234502478222	0.00126656298406463	0.0379457152599566
hsa-miR-4763-5p	-3.36419295972767	1.04480182986656	-3.21993402342847	0.00128220102470188	0.0380300823926579
hsa-miR-548s	1.81999427408477	0.566477146285514	3.21282912473836	0.00131434460880285	0.0385974862347451
hsa-miR-125b-1-3p	-1.77694373264906	0.557103934009454	-3.18960901938076	0.00142465392762028	0.0398892066439571
hsa-miR-200a-3p	-2.26085446821896	0.70821324434941	-3.19233576363834	0.00141127176480311	0.0398892066439571
hsa-miR-3928-5p	-1.74773167815383	0.546411323068526	-3.19856416653108	0.00138113793310395	0.0398892066439571
hsa-miR-4680-3p	1.78140290746401	0.558534683263394	3.18942218065254	0.00142557515315558	0.0398892066439571
hsa_piR_015026_gb_DQ590548_Homo	-2.05102899612617	0.642220919344495	-3.19365024456012	0.00140486211730044	0.0398892066439571
hsa-miR-1307-3p	-1.74729547210994	0.548788852177184	-3.18391210969023	0.00145299122108659	0.0399280418972611
hsa_piR_005799_gb_DQ577967_Homo	-1.63316294910617	0.512970962119326	-3.18373371927097	0.00145388689308975	0.0399280418972611
hsa_piR_004987_gb_DQ576872_Homo	-2.27165736797691	0.714561386636206	-3.17909337176855	0.0014773649278365	0.0402005906051658
hsa-miR-221-3p	-1.55045921196889	0.488851208551356	-3.17163829166642	0.00151581676865312	0.040871932143865
hsa-miR-203a-5p	1.97433550988558	0.625077112244642	3.15854711556431	0.00158557677225404	0.0419894705937991
hsa-miR-892b	-1.77503903808704	0.561556292817029	-3.16092805083282	0.00157267340078411	0.0419894705937991
hsa-miR-1469	-3.34544210853484	1.0640307725055	-3.14412157522214	0.00166586215356755	0.0429890135072696
hsa-miR-181b-3p	1.90735618127316	0.61050581308797	3.12422280080455	0.00178275410026776	0.0429890135072696
hsa-miR-200b-5p	-1.78758745066772	0.571801151330595	-3.12623968403694	0.00177057180587218	0.0429890135072696
hsa-miR-3131	-2.48053801982254	0.789189233987333	-3.14314731245099	0.00167141700286327	0.0429890135072696
hsa-miR-3141	-2.52641612880356	0.808435745369958	-3.12506732077689	0.00177764371949994	0.0429890135072696
hsa-miR-376b-5p	1.66674389664571	0.531072695287798	3.13844773311585	0.00169845222517686	0.0429890135072696
hsa-miR-548j-3p	1.77778085634899	0.567163122736967	3.13451419015032	0.00172138928075335	0.0429890135072696
hsa-miR-6130	-2.48991675809963	0.795042580660256	-3.13180302372213	0.00173736394778707	0.0429890135072696
hsa-miR-6779-3p	-2.14101029758058	0.683904636161613	-3.1305684804199	0.00174468316573379	0.0429890135072696
hsa-miR-7855-5p	1.51804265341246	0.484498783268581	3.13322283942855	0.00172898122218639	0.0429890135072696
hsa_piR_000823_gb_DQ571031_Homo	-2.68607230615193	0.853108463107914	-3.14857069447705	0.00164071032947051	0.0429890135072696
hsa-miR-1180-3p	-1.51854487613359	0.487845548484772	-3.11275747180665	0.00185348262555878	0.043630392598471
hsa-miR-1233-5p	-7.38731336535786	2.37183459270792	-3.11459887973207	0.00184195207919385	0.043630392598471
hsa-miR-7849-3p	1.52120778154837	0.487982829787958	3.11733874367952	0.00182491752130522	0.043630392598471
hsa-miR-4795-3p	1.70684485984075	0.54879358775525	3.11017639040267	0.0018697565087458	0.0436536707066478
hsa-miR-6775-5p	-3.27058538828945	1.05232926559937	-3.1079487145372	0.00188390756926869	0.0436536707066478
hsa-miR-218-5p	1.50437378396225	0.485297657457754	3.09989912550363	0.00193586560695078	0.0445099022497365
hsa-miR-99b-5p	-1.41293712431051	0.457019299091844	-3.09163557669926	0.00199057058631595	0.04541563353087
hsa-miR-448	1.66733418124127	0.540785764807741	3.08316950952664	0.00204808457797143	0.0463711363226203
hsa-miR-4492	-1.85173484575124	0.603279155227637	-3.06944940779947	0.00214453724614157	0.0475746223438593
hsa_piR_019914_gb_DQ597347_Homo	-1.4153187537227	0.461199390954568	-3.06877845348699	0.00214935920231866	0.0475746223438593
hsa_piR_020668_gb_DQ598445_Homo	-1.90189957910315	0.619388956310181	-3.07060621557273	0.00213624688687242	0.0475746223438593
hsa-miR-208b-3p	1.5633579431904	0.511415223638619	3.05692492309365	0.00223620277683368	0.0484129739860489
hsa-miR-5701	-1.48530993007225	0.485838522287828	-3.05720905595935	0.00223408403730073	0.0484129739860489
hsa_piR_020490_gb_DQ598167_Homo	-1.82969750936758	0.597832655896954	-3.06055129528246	0.00220929913003665	0.0484129739860489
hsa-miR-6736-3p	-3.15921875061477	1.03718325924738	-3.04596002919216	0.00231938666478237	0.0498500061430763

## Sheet: Supp 3
Supp 3. RNAs differentially expressed between DU145 radioresistant and DU145 cells.
lfcSE: standard error of the log2 fold change
stat: Wald statistic = log2 fold change / lfcSE compared to a standard normal distribution to generate p-value
P-value: P-value calculated from Wald test
adjusted P-value: calculated from Benjamin Hochberg FDR
RNA ID	log2FoldChange	lfcSE	stat	pvalue	padj
AKR1C2	4.920502978	0.272401109	18.06344695	6.18E-73	7.54E-69
SFTA1P	-1.697893621	0.114141842	-14.87529549	4.77E-50	2.91E-46
AKR1C1	4.286408847	0.314888065	13.61248434	3.38E-42	1.37E-38
KRBOX1	3.398327995	0.264834827	12.83187729	1.09E-37	3.31E-34
CAVIN2	-2.049458027	0.165077045	-12.41516062	2.16E-35	5.27E-32
SERPINA1	-2.466113026	0.204412872	-12.06437248	1.63E-33	3.31E-30
DMKN	-0.876730873	0.075944063	-11.54442936	7.88E-31	1.37E-27
ID3	1.590587872	0.143611267	11.07564819	1.65E-28	2.51E-25
WFDC21P	3.087421079	0.291577511	10.58868042	3.36E-26	4.56E-23
C15orf48	-1.677156451	0.168082052	-9.978200728	1.9E-23	2.32E-20
TKTL1	4.078208063	0.410551379	9.933490119	2.98E-23	3.3E-20
PTGR1	1.145705651	0.117168345	9.778286543	1.4E-22	1.42E-19
PLAAT3	0.89716294	0.095007845	9.44304062	3.62E-21	0.0000000000000000034
MIG7	-2.785070227	0.301648255	-9.232840514	2.64E-20	0.0000000000000000229
AKR1C3	1.362537574	0.147687179	9.225835175	2.81E-20	0.0000000000000000229
DIRAS3	3.547289039	0.388548186	9.129598763	6.88E-20	0.0000000000000000524
CD74	-2.864286662	0.318164229	-9.002541462	2.21E-19	0.000000000000000158
DAGLB	2.140143239	0.240364986	8.903722949	5.4E-19	0.000000000000000366
TMSB4X	1.052692517	0.118403982	8.89068507	6.07E-19	0.00000000000000039
EPCAM	-0.876597402	0.098782632	-8.874003276	7.06E-19	0.00000000000000043
GSTM3	0.953753938	0.108608645	8.781565559	1.61E-18	0.000000000000000936
ABCC2	3.661208087	0.41924299	8.732902341	2.48E-18	0.00000000000000138
S100A4	1.49238669	0.172011878	8.676067625	0.0000000000000000041	0.00000000000000217
UAP1	-1.30773021	0.153615442	-8.513012711	0.0000000000000000169	0.00000000000000861
LETM2	-1.344411489	0.15866826	-8.473096584	0.0000000000000000239	0.0000000000000117
IL32	-2.203510236	0.266345418	-8.273129875	0.00000000000000013	0.0000000000000612
MAVS	1.584072433	0.191677878	8.264242322	0.000000000000000141	0.0000000000000635
FTH1	0.818491206	0.101479757	8.065561376	0.000000000000000729	0.000000000000318
RCAN1	-1.4386492	0.178546527	-8.057559162	0.000000000000000778	0.000000000000327
TGFBI	1.453650337	0.180928544	8.034389203	0.00000000000000094	0.000000000000382
CD24	-1.58407263	0.197273304	-8.029837789	0.000000000000000976	0.000000000000384
ALDOC	3.073327714	0.399466635	7.693577994	0.0000000000000143	0.00000000000545
C1orf116	-2.115917599	0.275291171	-7.686107735	0.0000000000000152	0.00000000000561
TMEM156	-1.322779169	0.173527417	-7.622882832	0.0000000000000248	0.0000000000089
PALLD	1.965814184	0.260512402	7.545952407	0.0000000000000449	0.0000000000156
ASPH	0.635347065	0.085033079	7.47176364	0.0000000000000791	0.0000000000268
VAMP8	-0.883803372	0.120058247	-7.361454925	0.000000000000182	0.00000000006
SQOR	-0.890876178	0.122053201	-7.299080834	0.00000000000029	0.000000000093
TMEM98	-0.777741339	0.108878966	-7.143173465	0.000000000000912	0.000000000285
NEDD4L	-1.658135556	0.233693072	-7.095356076	0.00000000000129	0.000000000393
F13A1	-1.411670104	0.200286475	-7.04825478	0.00000000000181	0.000000000539
SERTAD4-AS1	-1.589771367	0.226104964	-7.031121016	0.00000000000205	0.000000000595
BCL2A1	-4.225586483	0.602166425	-7.017306693	0.00000000000226	0.000000000642
ADIRF	3.938622017	0.562717397	6.999289592	0.00000000000257	0.000000000713
FHL2	-0.882688448	0.126180614	-6.995436289	0.00000000000264	0.000000000717
LINP1	-0.793472465	0.113850761	-6.969408532	0.00000000000318	0.000000000826
RNF212	1.723997649	0.247299684	6.971289327	0.00000000000314	0.000000000826
CKB	0.957601971	0.137487914	6.964990164	0.00000000000328	0.000000000834
DPYSL2	1.129305571	0.162910991	6.932040398	0.00000000000415	0.00000000103
RBBP8	-0.759933626	0.109876477	-6.916253994	0.00000000000464	0.00000000113
CHP1	0.854788719	0.123713305	6.909432382	0.00000000000487	0.00000000116
BPNT1	-0.7273952	0.105511451	-6.893992975	0.00000000000542	0.00000000127
TFPI2	1.968010642	0.288260761	6.827188816	0.00000000000866	0.00000000199
GNG11	0.92120475	0.135322603	6.807471407	0.00000000000993	0.00000000224
TMEM14A	-0.767592961	0.113395106	-6.769189523	0.000000000013	0.00000000287
BZW2	0.632805915	0.093649317	6.75718662	0.0000000000141	0.00000000306
PLOD2	0.710356557	0.105297504	6.746186077	0.0000000000152	0.00000000325
TNNC1	2.051737302	0.306202854	6.700581905	0.0000000000208	0.00000000437
MT1L	-1.408224159	0.212118581	-6.638853394	0.0000000000316	0.00000000653
FRMD6	-1.153606502	0.174099606	-6.626129318	0.0000000000345	0.000000007
CBX5	0.950450987	0.145198983	6.545851567	0.0000000000592	0.0000000118
ALCAM	1.234969473	0.188723361	6.543808186	0.00000000006	0.0000000118
CDA	-0.814150477	0.125828909	-6.470297522	0.0000000000978	0.0000000189
PON2	0.744139098	0.115223784	6.458207422	0.000000000106	0.0000000202
PPP1R14B-AS1	-1.045695603	0.162952194	-6.417192547	0.000000000139	0.000000026
OAT	-0.579432134	0.090459974	-6.405397947	0.00000000015	0.0000000274
DAB2IP	1.642222726	0.256395897	6.405027333	0.00000000015	0.0000000274
TXNDC9	-0.822089138	0.12876047	-6.384639146	0.000000000172	0.0000000308
ADAM10	1.112838967	0.17491703	6.362096161	0.000000000199	0.0000000348
GALNS	1.434343878	0.225471249	6.361537827	0.0000000002	0.0000000348
TNFAIP3	-3.934868896	0.62076035	-6.338789027	0.000000000232	0.0000000398
CD274	-1.742294218	0.275401123	-6.326387483	0.000000000251	0.0000000425
LTB	-4.692675064	0.74875045	-6.267341898	0.000000000367	0.0000000614
EEF1D	0.49999808	0.08008136	6.243626222	0.000000000428	0.0000000705
LRPAP1	0.956827754	0.15378145	6.22199722	0.000000000491	0.0000000798
MB	3.425158876	0.556974419	6.149580235	0.000000000777	0.000000125
G0S2	-2.278425782	0.373249761	-6.104292671	0.00000000103	0.000000164
CD68	-1.127943552	0.185123524	-6.092923957	0.00000000111	0.000000173
IGFBP4	1.424907074	0.234355001	6.080122335	0.0000000012	0.000000185
ID2	1.618641861	0.267510838	6.050752454	0.00000000144	0.00000022
COMMD3	-0.607721117	0.100490113	-6.047571263	0.00000000147	0.000000221
EPAS1	1.429801545	0.237837337	6.011678244	0.00000000184	0.000000272
CTSH	1.584222215	0.263592653	6.010115227	0.00000000185	0.000000272
MIR200CHG	-2.960471167	0.492756992	-6.007973945	0.00000000188	0.000000273
MPP1	1.027384604	0.173171889	5.932744686	0.00000000298	0.000000427
CBLC	-5.09868036	0.862080512	-5.914389998	0.00000000333	0.000000472
RPL21	-0.685317007	0.116028938	-5.906431799	0.0000000035	0.00000049
ARL3	0.574757901	0.097705842	5.882533638	0.00000000404	0.00000056
CSRP1	0.497884074	0.085095415	5.850891892	0.00000000489	0.00000067
QPRT	-2.644310768	0.452532575	-5.843360042	0.00000000512	0.000000693
UGDH	0.897709746	0.153803835	5.836718875	0.00000000532	0.000000714
NARS1	-0.776313226	0.134544392	-5.769941163	0.00000000793	0.00000105
BHLHE40	1.480640316	0.256994899	5.761360727	0.00000000834	0.00000109
LOXL2	1.302224613	0.226913795	5.738851681	0.00000000953	0.00000124
DAP	-0.822812005	0.143734545	-5.724525065	0.0000000104	0.00000133
ZNF433-AS1	-0.780756996	0.136450098	-5.721923291	0.0000000105	0.00000134
SYTL2	-1.316872393	0.231897171	-5.678691053	0.0000000136	0.00000171
CFL2	0.464023047	0.081752386	5.675957257	0.0000000138	0.00000172
NPC2	-0.750912768	0.132585369	-5.663617123	0.0000000148	0.00000183
PLPP4	-2.135801292	0.377852047	-5.65248041	0.0000000158	0.00000193
SPP1	2.981372368	0.530904586	5.615646291	0.0000000196	0.00000236
HMGA1	-1.132413997	0.202192456	-5.600673817	0.0000000214	0.00000255
PCOLCE2	1.080042954	0.193175693	5.590987851	0.0000000226	0.00000267
DSG2	-0.686938014	0.122994514	-5.585111024	0.0000000234	0.00000274
CLU	0.904564014	0.16257641	5.563931525	0.0000000264	0.00000306
GPX4	0.517472038	0.093176116	5.553698303	0.000000028	0.00000319
DEFB1	4.853284288	0.873894179	5.553629265	0.000000028	0.00000319
BMP4	1.301008235	0.234836947	5.54004917	0.0000000302	0.00000341
PLIN2	-0.796992388	0.144318638	-5.5224495	0.0000000334	0.00000374
SPECC1	1.12411251	0.204080948	5.508169768	0.0000000363	0.00000398
CYB5R2	1.232251309	0.223680307	5.508984331	0.0000000361	0.00000398
TKT	0.658629624	0.11972021	5.501407168	0.0000000377	0.0000041
POLR2J	-0.463571338	0.084367738	-5.49465171	0.0000000391	0.00000423
PHYHD1	-0.887810827	0.161907389	-5.483448472	0.0000000417	0.00000446
CST6	-1.046901706	0.190995319	-5.481295094	0.0000000422	0.00000448
SCEL	-1.196027393	0.219402277	-5.45129892	0.00000005	0.00000526
DNAJB6	-0.583428972	0.107307989	-5.436957481	0.0000000542	0.00000565
GTPBP4	-0.62879496	0.115927143	-5.424052955	0.0000000583	0.00000597
TRIM16L	0.861869252	0.158898436	5.424026035	0.0000000583	0.00000597
PGD	0.664706664	0.122945387	5.40651976	0.0000000643	0.00000653
TRIM16	0.855480198	0.158283326	5.404739832	0.0000000649	0.00000654
STC1	-1.768963363	0.327535647	-5.400826996	0.0000000663	0.00000663
B4GALT1	0.913337881	0.169159915	5.399257143	0.0000000669	0.00000664
LOC101927789	1.143429587	0.211836572	5.397696805	0.0000000675	0.00000664
SYNM	1.322611652	0.245508175	5.38724077	0.0000000715	0.00000698
ISG20	-0.954406028	0.177684952	-5.371338513	0.0000000782	0.00000756
CT83	-0.836022026	0.155732434	-5.368323136	0.0000000795	0.00000757
RTL8A	1.081548648	0.201455282	5.368678531	0.0000000793	0.00000757
GART	-0.724982537	0.135428408	-5.353253042	0.0000000864	0.00000817
EDIL3	0.905186731	0.169529258	5.339413044	0.0000000932	0.00000875
G6PD	0.737098778	0.138706923	5.314073467	0.000000107	0.00000998
CHCHD7	0.498460428	0.094068461	5.298911289	0.000000116	0.0000108
IL1RL1	-2.954073771	0.558315772	-5.291044818	0.000000122	0.0000112
ARRDC3	1.10969024	0.20998455	5.284628027	0.000000126	0.0000115
SH3BGRL3	-0.523640804	0.099368538	-5.269684112	0.000000137	0.0000123
ACTG1P25	2.062717885	0.391417011	5.269872866	0.000000137	0.0000123
PMP22	0.785474277	0.149422538	5.256732278	0.000000147	0.0000131
MYO5B	-1.348615237	0.25666154	-5.254450026	0.000000148	0.0000131
EVA1A	-3.908060637	0.746114228	-5.237885152	0.000000162	0.0000143
AQP3	1.838421372	0.351104307	5.236111711	0.000000164	0.0000143
OCIAD2	-0.563176018	0.107981558	-5.215483372	0.000000183	0.0000159
EMG1	-0.908689451	0.174354965	-5.21172111	0.000000187	0.0000161
MRPL39	-0.645291408	0.124475018	-5.184103757	0.000000217	0.0000185
LOC100506100	0.855035576	0.165469947	5.167316423	0.000000237	0.0000201
LCN2	-5.482215859	1.062351945	-5.160451662	0.000000246	0.0000207
ELFN1-AS1	-2.701697167	0.524240911	-5.153541264	0.000000256	0.0000214
SUPT16H	-0.541718222	0.105195418	-5.149637036	0.000000261	0.0000217
CYBA	-1.110969245	0.215840791	-5.147169999	0.000000264	0.0000218
SBDS	-0.758853589	0.147510307	-5.144410601	0.000000268	0.0000218
IGF1R	1.12685603	0.219001295	5.145430901	0.000000267	0.0000218
DNAJC12	2.313525742	0.449829199	5.143120431	0.00000027	0.0000218
APMAP	0.784423243	0.152641463	5.138991893	0.000000276	0.0000222
WWTR1	0.887270458	0.172880439	5.132277915	0.000000286	0.0000228
MFF	0.989871898	0.193051553	5.127500323	0.000000294	0.0000233
MAP3K20	0.763093229	0.149079365	5.118704585	0.000000308	0.0000242
PLP2	-0.56572717	0.110550939	-5.117343896	0.00000031	0.0000242
IFITM2	-1.042132186	0.203967163	-5.109313536	0.000000323	0.0000251
TPD52	0.638337841	0.12506094	5.10421433	0.000000332	0.0000256
TMEM14C	-0.466151897	0.091413418	-5.099381571	0.000000341	0.0000261
ALPP	4.419840395	0.867590775	5.094383804	0.00000035	0.0000267
ZNF667-AS1	-0.993814456	0.196176215	-5.065927368	0.000000406	0.0000308
LINC00707	-0.696949117	0.137670161	-5.062455877	0.000000414	0.0000312
SCD	0.849160916	0.168068336	5.052474098	0.000000436	0.0000326
MT2A	-0.999453287	0.199065808	-5.020718015	0.000000515	0.0000381
OXCT1	-0.576466745	0.114799009	-5.021530676	0.000000513	0.0000381
HERC4	-0.625718375	0.124812406	-5.013270669	0.000000535	0.0000393
TNS3	1.186871793	0.236814004	5.011831119	0.000000539	0.0000394
TAF1A	-0.854035166	0.170961995	-4.995467935	0.000000587	0.0000426
ZNF271P	-0.578334759	0.115949358	-4.987821986	0.000000611	0.0000441
SLC47A1	1.873745839	0.376112599	4.9818747	0.00000063	0.0000452
IL31RA	-1.668305494	0.334970503	-4.980454939	0.000000634	0.0000452
CALM1	-0.58976408	0.11846739	-4.978282046	0.000000642	0.0000455
PAQR5	2.521928416	0.507441617	4.969888814	0.00000067	0.0000472
TMEM14B	-0.531450966	0.107253964	-4.955070623	0.000000723	0.0000507
NSFL1C	0.701450586	0.141870176	4.944313196	0.000000764	0.0000533
TRPM2	-1.320318027	0.267942127	-4.927623891	0.000000832	0.0000577
PDRG1	-0.641736351	0.130292997	-4.925332626	0.000000842	0.0000577
NCOA7	1.026838622	0.208448622	4.926099355	0.000000839	0.0000577
CFAP298	-0.648220259	0.132181826	-4.904004426	0.000000939	0.0000636
GSTK1	-0.42046932	0.085721291	-4.905074511	0.000000934	0.0000636
SOCS2	-1.047246214	0.214992568	-4.871081016	0.00000111	0.0000746
EEF1A1	0.488568836	0.100313671	4.870411282	0.00000111	0.0000746
MTAP	-0.636894231	0.131027092	-4.86078276	0.00000117	0.0000779
ABCC3	1.158019895	0.238431859	4.856816959	0.00000119	0.0000791
IKBKE	-0.972927651	0.200577576	-4.850630225	0.00000123	0.0000811
TMEM50B	-0.648978178	0.133997868	-4.843197797	0.00000128	0.0000838
PTPN20	-1.063725981	0.219984074	-4.835468139	0.00000133	0.0000866
CTHRC1	-0.808901097	0.167511328	-4.828933711	0.00000137	0.0000886
DLD	-0.616851302	0.127742161	-4.828877933	0.00000137	0.0000886
FABP6	2.215622934	0.459566488	4.821115102	0.00000143	0.0000916
LOC100421372	-1.207244596	0.250489597	-4.819539862	0.00000144	0.0000919
GNPNAT1	-0.728804624	0.15133216	-4.815926922	0.00000147	0.0000931
KRT19	-0.478729935	0.099460198	-4.813281533	0.00000148	0.0000938
HOXB7	-0.553562393	0.115050047	-4.811492116	0.0000015	0.0000942
NOLC1	-0.535021108	0.111249608	-4.809195451	0.00000152	0.0000948
RTN3	0.585410429	0.121974559	4.799446962	0.00000159	0.000099
CRCP	-0.628455964	0.131159582	-4.791536799	0.00000166	0.000102464
RPL7L1	-0.403775714	0.084305888	-4.789412979	0.00000167	0.000103032
EEF1A2	0.676937982	0.141411359	4.787012763	0.00000169	0.000103747
TUSC3	0.583232234	0.121990653	4.780958385	0.00000174	0.000106387
IL18	-0.49937558	0.104696618	-4.769739379	0.00000184	0.000111373
TOB1	0.920722641	0.193023114	4.770012374	0.00000184	0.000111373
PRKDC	0.625259902	0.131135034	4.768061482	0.00000186	0.000111751
EFNA2	1.952140334	0.410705253	4.753141872	0.000002	0.000119736
SS18	-0.598818634	0.126103275	-4.748636656	0.00000205	0.000121837
BMERB1	1.261009775	0.266037037	4.73997827	0.00000214	0.000126543
GOLIM4	0.991807076	0.209558817	4.732833925	0.00000221	0.000130448
CEMIP2	1.008428995	0.213588991	4.721352871	0.00000234	0.00013737
AGL	-1.073314204	0.227429868	-4.719319478	0.00000237	0.000138072
IFIT1	0.987550925	0.209299181	4.718369744	0.00000238	0.000138072
SPINK4	1.671086555	0.35441729	4.715025481	0.00000242	0.000139694
RSU1	-0.489516112	0.103974649	-4.708033342	0.0000025	0.000143889
CDK6	-2.426590556	0.516249684	-4.700420417	0.0000026	0.000148657
NINJ2	1.374052674	0.292589289	4.696182409	0.00000265	0.000151064
RPS20	0.370473739	0.079453449	4.66277733	0.00000312	0.000176967
CSF2	-2.436260839	0.522774472	-4.660252118	0.00000316	0.000178323
MEGF9	1.44217523	0.309573747	4.658583766	0.00000318	0.000178945
RCHY1	-0.711779545	0.15297006	-4.653064434	0.00000327	0.000182961
HSPA5	0.419944061	0.090353111	4.647809663	0.00000335	0.000186826
SPRYD4	-0.664112257	0.143143987	-4.63947015	0.00000349	0.000193641
ATP1B1	0.748346147	0.161343365	4.638220776	0.00000351	0.000193934
HSBP1L1	-0.930344067	0.200688471	-4.635762387	0.00000356	0.000195369
SWI5	-0.37951817	0.081994925	-4.628556807	0.00000368	0.000201383
PLAU	-0.999469863	0.216087701	-4.625297311	0.00000374	0.000203663
EFEMP1	-0.65025661	0.141424585	-4.597903627	0.00000427	0.000231325
FNDC3B	0.941134792	0.204758863	4.596307963	0.0000043	0.000232071
CDKN2A	-0.34990737	0.076282784	-4.586976952	0.0000045	0.000241615
SELENOS	0.549491791	0.1199902	4.579472239	0.00000466	0.000248261
SOX4	1.035869569	0.226182211	4.579801228	0.00000465	0.000248261
RPL8	0.396021454	0.086505427	4.577995474	0.00000469	0.000248932
GBP1	-1.716429594	0.375282104	-4.573704892	0.00000479	0.000250816
CAT	0.571513156	0.124948328	4.573996038	0.00000479	0.000250816
IMPA2	0.806472109	0.176298181	4.57447778	0.00000477	0.000250816
ABCB6	1.122559863	0.245657994	4.56960446	0.00000489	0.000253597
CPT1C	3.067217672	0.671199777	4.569753712	0.00000488	0.000253597
ANXA3	-0.459935806	0.100736227	-4.565743835	0.00000498	0.000257215
SPINK1	2.361841774	0.519985727	4.542128084	0.00000557	0.000286576
DECR1	0.474013697	0.104497478	4.536125729	0.00000573	0.000293611
PDZK1IP1	-3.987949602	0.880580775	-4.52877205	0.00000593	0.000302744
MUC1	1.527925104	0.338012408	4.520322537	0.00000617	0.00031377
CENPQ	-0.712739599	0.158270036	-4.503313542	0.00000669	0.000338563
TIMP1	-0.3221872	0.071588737	-4.500529157	0.00000678	0.000341611
MPZL2	-1.130943033	0.251409989	-4.498401348	0.00000685	0.00034222
NUMB	-0.573717934	0.127533183	-4.498577694	0.00000684	0.00034222
CD59	-0.45097226	0.100480042	-4.488177483	0.00000718	0.000357592
ZFP42	2.533216947	0.564683925	4.486079441	0.00000725	0.000359662
GPANK1	-0.671337398	0.149854719	-4.479921629	0.00000747	0.000368697
SPTBN1	0.70979326	0.158524289	4.477504777	0.00000755	0.000371391
OASL	1.525452598	0.341140033	4.471631731	0.00000776	0.000380207
UNC93B1	0.940372907	0.210359667	4.470309924	0.00000781	0.000381034
CPVL	-0.860435846	0.192890816	-4.460740341	0.00000817	0.000396866
ATP5PF	-0.559464782	0.126316811	-4.429060375	0.00000946	0.000455996
ATP5PO	-0.504293244	0.113879026	-4.428324184	0.0000095	0.000455996
PRSS3	1.434650165	0.323873206	4.429666106	0.00000944	0.000455996
CD63	-0.274644678	0.062443249	-4.398308614	0.0000109	0.000521787
MAP7D3	-0.805746577	0.183231227	-4.397430446	0.000011	0.000521855
HLA-DRA	-2.395948108	0.545279785	-4.393979336	0.0000111	0.00052815
GGH	0.480403454	0.109481788	4.387975958	0.0000114	0.000540833
CCDC153	2.018841658	0.460305896	4.385869648	0.0000116	0.000543985
EIF6	-0.534556246	0.122034079	-4.38038498	0.0000118	0.000555715
TCTEX1D2	0.701186194	0.160115937	4.379240488	0.0000119	0.0005565
ARNTL	1.04466008	0.239046909	4.370104944	0.0000124	0.000578085
RBMS2	-0.62165999	0.142311696	-4.368298664	0.0000125	0.00058067
HYAL2	0.742781118	0.170157216	4.365263706	0.0000127	0.000586561
APOC1	-0.627461672	0.143810877	-4.363103019	0.0000128	0.000587932
LUCAT1	1.15776957	0.265349805	4.363182287	0.0000128	0.000587932
USP22	0.658720077	0.151144437	4.358215833	0.0000131	0.000598961
LRIF1	-0.53526783	0.123119274	-4.34755513	0.0000138	0.000626472
MCL1	-0.742650414	0.170921624	-4.344976348	0.0000139	0.000626859
ELP2	-0.445757224	0.102589311	-4.345065011	0.0000139	0.000626859
EIF3H	0.347985603	0.080086303	4.34513258	0.0000139	0.000626859
LDLR	0.738046153	0.170150292	4.337613194	0.0000144	0.000645843
OIP5-AS1	0.666352164	0.153765717	4.333554819	0.0000147	0.00065546
ADM	1.817759375	0.419835565	4.329693637	0.0000149	0.000664624
GPR87	-1.435925004	0.331789982	-4.327813017	0.0000151	0.000667885
PSMB8	-0.509307012	0.117937328	-4.318454718	0.0000157	0.000691806
EHF	4.227425147	0.978742568	4.319241123	0.0000157	0.000691806
CXCL8	-2.233234567	0.517482951	-4.315571291	0.0000159	0.000698377
PHLDB2	0.824733734	0.19125501	4.312220287	0.0000162	0.000706508
ARPC1A	-0.45284504	0.105611684	-4.287830886	0.000018	0.000783249
PABPC1	0.447499575	0.104366132	4.287785359	0.000018	0.000783249
CALM2	-0.4291408	0.100153818	-4.284817189	0.0000183	0.000790965
ATP1B3	0.450031587	0.10505056	4.28395227	0.0000184	0.000791242
DNAAF3	-1.611244321	0.377025816	-4.273564975	0.0000192	0.000823218
AHCYL1	0.730514045	0.170920025	4.274010865	0.0000192	0.000823218
SARAF	0.577720852	0.135239491	4.271835454	0.0000194	0.000826729
MAGI2-AS3	-1.192459755	0.279206195	-4.270892897	0.0000195	0.000827339
CXCL1	-2.327295028	0.546002497	-4.262425614	0.0000202	0.000854146
RAB30-DT	-0.665135608	0.156053593	-4.262225532	0.0000202	0.000854146
ACSM3	1.364550521	0.320332602	4.259792834	0.0000205	0.000860518
PADI2	-1.519081335	0.356714083	-4.2585404	0.0000206	0.000862379
INO80C	-0.596929776	0.140280614	-4.255254954	0.0000209	0.000872143
RAB3B	-0.832619262	0.196107365	-4.245731724	0.0000218	0.000906921
RASL10A	4.067930579	0.959389828	4.24012269	0.0000223	0.00092672
LOC100507507	-0.889229964	0.209801779	-4.238429084	0.0000225	0.000930572
LINC02454	-2.946454011	0.695352057	-4.23735571	0.0000226	0.000931872
TMEM267	-0.686449209	0.162079276	-4.23526822	0.0000228	0.000937405
CRISPLD1	2.135772528	0.504517455	4.23329759	0.000023	0.000942487
TXNRD2	-0.699501253	0.165536773	-4.225654765	0.0000238	0.000971793
ANXA2R	-0.551553377	0.130550069	-4.22484171	0.0000239	0.000972057
GPN1	-0.539787855	0.128082592	-4.214373278	0.000025	0.001014872
EIF2D	-0.509175379	0.120930066	-4.210494498	0.0000255	0.001029037
LOC100288175	-0.87922552	0.209282503	-4.201142029	0.0000266	0.001068949
GSEC	1.226791893	0.292248611	4.197768083	0.000027	0.001081426
TIMM21	-0.72648645	0.173727918	-4.181748449	0.0000289	0.001152944
SESN3	1.211818642	0.289785509	4.181777919	0.0000289	0.001152944
STMP1	-0.35156279	0.084262119	-4.17225194	0.0000302	0.001198163
MBP	-0.854514314	0.20504715	-4.167404004	0.0000308	0.001216001
RDH10	1.21876977	0.29241919	4.167885732	0.0000307	0.001216001
CTSB	0.73029819	0.176025739	4.148814794	0.0000334	0.001314812
FXR1	0.472686274	0.114004341	4.14621294	0.0000338	0.001322361
LAPTM4B	0.507247474	0.122345326	4.146030673	0.0000338	0.001322361
CFAP299	-2.642836158	0.637971691	-4.142560235	0.0000343	0.001338248
FAM120A	0.756959456	0.182898236	4.138691936	0.0000349	0.001356675
ZC3H12A	-1.714381717	0.414347497	-4.137545733	0.0000351	0.00135914
MLPH	1.248366426	0.30203895	4.1331306	0.0000358	0.00138114
COMT	0.781726895	0.189215436	4.131411845	0.0000361	0.00138712
MAP2	2.55333905	0.618904181	4.125580547	0.000037	0.001418267
METTL26	-0.496192744	0.120346456	-4.123035794	0.0000374	0.001429538
MRPS33	-0.463404791	0.112508266	-4.118851056	0.0000381	0.001451195
GSTP1	0.464695249	0.112898521	4.116043733	0.0000385	0.001464398
NFE4	2.214824159	0.538983207	4.109263759	0.0000397	0.001503375
TLE4	1.484580712	0.361475887	4.106997912	0.0000401	0.001513493
MYO1E	1.169735124	0.28520667	4.101359637	0.0000411	0.001546067
P4HB	0.754244858	0.183955469	4.100149151	0.0000413	0.001549395
MID1	1.065885191	0.260249429	4.095629319	0.0000421	0.001575091
TPD52L2	-0.584926775	0.142992282	-4.090617802	0.000043	0.001604597
MT1E	-0.871127185	0.21299659	-4.089864462	0.0000432	0.001604909
APIP	0.524436642	0.128255438	4.08900121	0.0000433	0.001605997
ITGB5	0.899752608	0.220260342	4.08495057	0.0000441	0.001624397
TIMP4	3.961095589	0.969574499	4.085395805	0.000044	0.001624397
BASP1	0.81171852	0.199469618	4.06938424	0.0000471	0.001731595
MAL2	-1.37781718	0.338730357	-4.06759285	0.0000475	0.00173768
EPDR1	0.59990366	0.147499146	4.067166993	0.0000476	0.00173768
IGFL2-AS1	2.507375788	0.616851022	4.0647996	0.0000481	0.001750172
AP1S1	-1.086537233	0.267383045	-4.063598095	0.0000483	0.001753974
SCFD1	-0.381278712	0.093898439	-4.060543665	0.000049	0.001766565
LGALS3	0.654631165	0.161216905	4.060561547	0.000049	0.001766565
HSP90B1	0.323140561	0.079598283	4.05964235	0.0000491	0.001768166
TUBA1A	0.61899225	0.152830519	4.050187454	0.0000512	0.001835735
BANCR	3.295411163	0.814892806	4.043981172	0.0000526	0.001879512
DHRS3	0.806875805	0.199623987	4.041978196	0.000053	0.0018901
SCARNA9	1.147913026	0.284143875	4.039900649	0.0000535	0.001901362
BACH1	-0.935050376	0.231515504	-4.038824012	0.0000537	0.001904556
ICAM3	-0.824560379	0.204230588	-4.037399036	0.000054	0.001910604
SLC44A3-AS1	1.046998619	0.259490345	4.034826885	0.0000546	0.001926072
IFNAR1	-0.502018988	0.124796239	-4.022709269	0.0000575	0.002022093
ATP2A1-AS1	-1.057287291	0.263513481	-4.01227022	0.0000601	0.002101542
PLOD1	0.822598502	0.20499359	4.012801094	0.00006	0.002101542
RPL13AP20	-1.027992562	0.256471211	-4.008218153	0.0000612	0.002131812
SULT2B1	2.571732415	0.642789799	4.000891766	0.0000631	0.002192647
SRI	0.47680262	0.119350701	3.994971266	0.0000647	0.002241781
CBWD5	-0.46111881	0.11546191	-3.993687701	0.0000651	0.002247572
TM4SF1	-0.42966372	0.107643721	-3.991535372	0.0000656	0.002258345
ZNF24	-0.37355585	0.093606937	-3.990685533	0.0000659	0.002258345
MTDH	0.434766368	0.108949043	3.99054783	0.0000659	0.002258345
CHID1	0.530591955	0.133172064	3.984258709	0.0000677	0.002312495
ATP5F1A	-0.342559991	0.08603251	-3.981750531	0.0000684	0.00232402
CLPTM1L	0.784689941	0.197068771	3.981807665	0.0000684	0.00232402
DAXX	-0.475761699	0.119579727	-3.978615033	0.0000693	0.002348335
MYL12A	-0.393789717	0.09900973	-3.977283017	0.0000697	0.002354983
ODC1	-0.732116194	0.18422008	-3.974138939	0.0000706	0.002378885
CRIP1	-0.667553691	0.167998681	-3.973565064	0.0000708	0.002378885
NCOA4	-0.361316116	0.090996631	-3.970653781	0.0000717	0.002401529
FCMR	-1.22048742	0.307602515	-3.967742004	0.0000726	0.002424392
GLIPR1	-1.27195067	0.32086528	-3.964126847	0.0000737	0.002454697
CCNA1	1.378217139	0.347992929	3.960474554	0.0000748	0.002485756
SKA1	-0.826414177	0.208930522	-3.955449737	0.0000764	0.00252483
B4GAT1	1.139333449	0.288001501	3.9559983	0.0000762	0.00252483
BLOC1S1	-0.350400496	0.088612107	-3.954318517	0.0000768	0.002529948
SNRPD1	-0.553087862	0.139974338	-3.951351854	0.0000777	0.002554617
TSPAN1	-1.163685529	0.294878957	-3.946315939	0.0000794	0.002594932
TERF2	0.967483956	0.245123084	3.946931234	0.0000792	0.002594932
PTPN1	0.674425271	0.171117983	3.941288117	0.000081	0.002642854
HSD11B1-AS1	-2.113213612	0.5364637	-3.939154901	0.0000818	0.002649587
FERMT3	1.333718828	0.338588793	3.939051897	0.0000818	0.002649587
CLIC2	1.746527267	0.443420468	3.938761048	0.0000819	0.002649587
CASC15	2.969694708	0.754220126	3.937437635	0.0000824	0.00265719
NDUFA5	-0.35706099	0.091038145	-3.922103101	0.0000878	0.002819361
KITLG	0.985234975	0.2512122	3.921923279	0.0000878	0.002819361
RPL31P11	0.558837371	0.142520812	3.921093079	0.0000881	0.002821668
CDK1	-0.541881765	0.138244525	-3.919734009	0.0000886	0.002830198
ANXA1	0.496564689	0.126766211	3.917169145	0.0000896	0.002853001
IRAIN	1.363663273	0.348334027	3.914814995	0.0000905	0.002873478
ID1	0.711905711	0.182034815	3.910821723	0.000092	0.002913819
FOXP4-AS1	-0.764786191	0.195867857	-3.904602843	0.0000944	0.002982025
RHOBTB3	0.839019347	0.214944714	3.903419315	0.0000948	0.002988908
FIS1	-0.343787406	0.088146439	-3.900184827	0.0000961	0.003021316
CFAP251	-0.457593116	0.117466523	-3.895519377	0.000098	0.003056673
TBL1XR1	0.67970007	0.174483357	3.895500872	0.000098	0.003056673
AOPEP	0.85267057	0.218865772	3.895860741	0.0000979	0.003056673
GAL	-0.761688396	0.195568063	-3.89474838	0.0000983	0.003058356
BCL2L13	-0.357517611	0.091984111	-3.886732256	0.000101603	0.003153045
CLDN12	-0.680931165	0.175281378	-3.884788973	0.000102419	0.003162278
PRSS23	0.582054883	0.149809273	3.885306111	0.000102201	0.003162278
SLPI	1.743778169	0.450111432	3.87410327	0.000107018	0.003295939
CCND3	0.898216195	0.231916458	3.873016193	0.000107497	0.003302341
MEAK7	-0.787742543	0.203471369	-3.871515423	0.000108161	0.003314395
GAS6-DT	-1.264787399	0.326826445	-3.869905325	0.000108878	0.003327999
EPG5	-1.44733466	0.374180729	-3.868009621	0.000109727	0.003345586
DNM1	1.418722142	0.367195689	3.863667753	0.000111697	0.003397152
APCDD1L-DT	-3.601306534	0.932617277	-3.861505275	0.000112691	0.003418842
MRPS26	0.507029092	0.131454431	3.857071133	0.000114754	0.003472797
NAMPT	-0.829792996	0.215225286	-3.8554624	0.000115511	0.003487062
CLIC1	-0.501893701	0.130480973	-3.846489564	0.000119822	0.003599389
YTHDF3-AS1	1.017233153	0.264440831	3.846732546	0.000119704	0.003599389
FMC1	-0.424578876	0.110551985	-3.840535966	0.000122766	0.003678757
ORC5	-0.634071529	0.165326701	-3.835263909	0.00012543	0.00374103
PNPLA8	-0.586819377	0.153008454	-3.835208855	0.000125458	0.00374103
SETD4	-0.591730596	0.154369467	-3.833210076	0.000126482	0.003753218
NQO1	0.519946144	0.135635357	3.833411561	0.000126378	0.003753218
FBXL13	3.20569662	0.836902908	3.830428342	0.00012792	0.003786692
VPS4B	-0.575803984	0.150464271	-3.826848606	0.000129794	0.00383286
PAM	0.783331299	0.205004324	3.821047689	0.000132886	0.003914679
EPHX3	3.306906206	0.866291083	3.8173153	0.000134912	0.003964779
ATG12	-0.428766212	0.112380508	-3.815307647	0.000136013	0.003987546
SLC22A18AS	-1.685814943	0.442002578	-3.814038713	0.000136714	0.003998476
POLR1H	-0.371240353	0.097669758	-3.800975441	0.000144128	0.004205215
FBP1	-0.857552806	0.225921718	-3.795796232	0.00014717	0.004273546
KLB	2.952883111	0.777833945	3.796289853	0.000146878	0.004273546
FTL	0.462308244	0.121815045	3.795165388	0.000147545	0.004274251
ERAP2	-0.776542452	0.204713165	-3.793319558	0.000148647	0.004295959
MBTPS1	0.804243549	0.212061255	3.792505841	0.000149135	0.004299875
SYPL1	-0.345598602	0.091174508	-3.790517863	0.000150334	0.004324216
SUMF1	0.958675522	0.253087858	3.787915909	0.000151916	0.00435946
USP16	-0.524980484	0.138652215	-3.786311567	0.0001529	0.004377389
VXN	1.040847011	0.275089096	3.783672363	0.000154531	0.00441373
MNAT1	-0.415216195	0.10979748	-3.78165505	0.000155789	0.004439263
DTX1	1.650581859	0.436722067	3.779478953	0.000157157	0.004467798
COA7	-0.685170723	0.181817554	-3.768452	0.000164263	0.004658959
SDF2L1	-0.609998629	0.162009594	-3.765200657	0.000166415	0.004699632
MKKS	-0.417416102	0.110867039	-3.765015324	0.000166539	0.004699632
HACD1	0.770270918	0.204611998	3.764544239	0.000166853	0.004699632
RAE1	-0.441835462	0.117412614	-3.763100449	0.00016782	0.004715967
AAMDC	-0.493868353	0.131570178	-3.753649645	0.000174278	0.004886206
ELOVL5	0.346624923	0.092367781	3.752660497	0.000174968	0.004894281
PLEK2	-0.758056379	0.202038865	-3.752032464	0.000175407	0.004895333
GTPBP2	-1.127863175	0.300683234	-3.751001214	0.00017613	0.004904291
HSCB	0.624945702	0.166882684	3.744820546	0.000180523	0.005015161
PRR13	-0.374670457	0.100110695	-3.742561746	0.000182154	0.005048971
PRDX5	-0.331845562	0.088754083	-3.738932927	0.000184803	0.005110788
APOBEC3D	-2.179337125	0.583188904	-3.736931741	0.000186279	0.005139965
ALDH3A2	0.538267042	0.14416125	3.733784503	0.000188624	0.005192905
RBM33	0.766756154	0.205628302	3.728845432	0.000192359	0.00528381
ZNF22	-0.519549162	0.139410177	-3.726766399	0.000193952	0.005315594
WAKMAR2	-2.915749481	0.782597201	-3.725734617	0.000194747	0.005321011
MCFD2	-0.475900472	0.127745533	-3.725378584	0.000195022	0.005321011
GPN3	-0.430070029	0.115511667	-3.723173946	0.000196734	0.005355729
MAD2L1BP	-0.432764086	0.116281258	-3.721701101	0.000197885	0.005375073
C2	2.479126721	0.666858363	3.7176211	0.000201108	0.005450463
IL24	-2.327644793	0.626842927	-3.713282375	0.000204588	0.005532506
SMIM6	-1.007179492	0.271836774	-3.705089185	0.000211316	0.005701802
KIF5C	1.544413964	0.416901747	3.70450346	0.000211805	0.005702376
IQGAP2	1.298004894	0.350666926	3.701532133	0.000214302	0.005756875
CCND1	-0.566272882	0.153103352	-3.698631517	0.000216765	0.005810255
MALAT1	0.683021033	0.184806974	3.695861786	0.000219142	0.005861092
RHEBL1	-1.061431501	0.287245267	-3.695209721	0.000219705	0.005863297
MIR181A2HG	0.996860962	0.270061944	3.691230782	0.000223172	0.005942795
MTERF1	-0.649046752	0.175911087	-3.689629591	0.000224581	0.005967293
RRP1B	-0.860672267	0.233446585	-3.686805991	0.000227086	0.00602075
LOC101929128	-1.148020316	0.311545969	-3.684914684	0.000228779	0.006052477
NAP1L1	0.315398768	0.085665727	3.681738052	0.000231649	0.006115142
SFXN3	-0.718221635	0.195167282	-3.680030932	0.000233206	0.006142929
MICAL3	0.842031603	0.228974679	3.677400523	0.000235623	0.006193227
PPCDC	-0.648320494	0.176361357	-3.676091558	0.000236835	0.006208906
MRPL52	-0.489818956	0.133260229	-3.675657472	0.000237238	0.006208906
TOP1MT	0.891970887	0.242770002	3.674139644	0.000238652	0.006232553
CNIH4	-0.415107622	0.113015059	-3.673029293	0.000239692	0.006246332
KLF6	-0.718239209	0.195617715	-3.671647061	0.000240992	0.006266829
MIS18A	-0.732734799	0.199933504	-3.664892496	0.000247442	0.006407237
OXA1L	0.364568606	0.099472546	3.665017323	0.000247322	0.006407237
RHOV	1.964466668	0.536165014	3.66392177	0.000248383	0.006417956
LMAN1	-0.485514231	0.1325876	-3.661837397	0.000250413	0.006456732
COA6	-0.400388559	0.109503433	-3.656401884	0.00025578	0.006581215
ADGRG2	1.918772046	0.524976629	3.654966604	0.000257215	0.00660421
ATP8B1	-1.748875342	0.478781932	-3.652759695	0.000259437	0.006647256
KDELR2	0.493007015	0.135064188	3.650168284	0.000262069	0.006700604
DPAGT1	-0.47631745	0.130652266	-3.645688404	0.000266677	0.006804168
IL10RB-DT	-2.010031879	0.55162345	-3.643847769	0.000268592	0.006838731
NDUFA12	-0.395782151	0.108711066	-3.640679528	0.000271919	0.006909019
VEPH1	-0.871268196	0.239386973	-3.639580661	0.000273082	0.006924143
RNF130	0.560096894	0.153921262	3.638853304	0.000273855	0.00692932
EEF2	0.468680205	0.128875845	3.636679984	0.000276175	0.006973554
SDHD	-0.363825809	0.100176541	-3.631846388	0.000281401	0.007082265
RPL35A	0.226694106	0.062422211	3.631625724	0.000281641	0.007082265
ACOT9	-0.470309522	0.129584895	-3.629354497	0.000284131	0.007130164
VPS13A	0.620029669	0.170888723	3.628265563	0.000285332	0.007130953
CSF1	1.094996505	0.301755741	3.628751191	0.000284796	0.007130953
IER3IP1	-0.389922835	0.107484713	-3.62770503	0.000285952	0.007131834
HEXB	0.478166246	0.132102613	3.619657752	0.000294993	0.007342314
ACSL3	0.634435955	0.175618094	3.612588766	0.000303155	0.007530105
ANXA4	0.413912356	0.114727603	3.607783518	0.000308824	0.00765532
FAM167A	-1.579806676	0.43841067	-3.603485918	0.000313978	0.007767288
SMARCD3	1.041979925	0.289233642	3.602554385	0.000315105	0.007769149
TMEM163	1.643486397	0.456223437	3.602371695	0.000315327	0.007769149
NCBP2AS2	0.411226334	0.114354984	3.596050826	0.000323085	0.007944236
EEF1AKMT1	0.493472399	0.137294091	3.594272684	0.000325299	0.007982589
SIVA1	-0.454363218	0.126464394	-3.592815371	0.000327124	0.008011263
RPS2	0.492813483	0.137192055	3.592143018	0.00032797	0.00801587
HMOX1	1.065674123	0.296829195	3.590193082	0.000330433	0.008059924
LPXN	-1.10546446	0.308090401	-3.588117181	0.000333075	0.008108139
ATAD2B	1.289379832	0.359431739	3.587273162	0.000334154	0.008118217
PTPRE	1.447706539	0.404054759	3.582946386	0.00033974	0.008237522
CDK5RAP2	0.69610182	0.194536332	3.578261262	0.000345888	0.008369049
ALX4	2.793316951	0.780742329	3.5777706	0.000346537	0.008369049
PRKCI	0.736404439	0.206019414	3.574441963	0.000350976	0.008459484
STARD3NL	0.313572989	0.087758103	3.573151408	0.000352711	0.008484535
GTF2IRD1	0.896943172	0.251172224	3.571028503	0.000355582	0.008536772
MRC2	1.917511835	0.537562846	3.567046808	0.000361027	0.008650463
NAGLU	0.906777209	0.254325373	3.565421721	0.000363272	0.008687177
TP53TG1	0.602891535	0.169286523	3.561367585	0.000368928	0.008805182
PFKFB2	-0.906886297	0.254713533	-3.560416622	0.000370267	0.008819873
AP4S1	-0.588404489	0.165291826	-3.55979182	0.000371149	0.008823649
DPY19L1	1.082352993	0.304735689	3.551776278	0.00038264	0.00907914
MAN1B1	0.752634814	0.212012333	3.54995769	0.000385293	0.009124338
LEMD2	0.980465609	0.276296013	3.548605704	0.000387277	0.009153536
TWF1	-0.419925716	0.118598317	-3.540739255	0.000399008	0.009412568
TSTD1	-0.660198294	0.186615011	-3.537755562	0.000403543	0.009501189
DDX60	1.92041806	0.543717727	3.532012966	0.000412409	0.009691217
RAB38	-0.53746828	0.152209331	-3.531112549	0.000413816	0.009705568
CRB3	-0.826912111	0.23425526	-3.529961766	0.00041562	0.009729171
CCBE1	-2.093329324	0.593136447	-3.529254247	0.000416733	0.009736533
NRBF2	-0.391603386	0.111025611	-3.527144612	0.000420067	0.009795679
PSMG2	-0.235972863	0.066989468	-3.522536768	0.000427438	0.009948532
SLC66A1L	-0.633282953	0.179914431	-3.519911926	0.00043169	0.010028367
IL7	-2.910308858	0.827239934	-3.51809522	0.000434656	0.010078078
TMEM45B	0.98153567	0.279404574	3.512954907	0.000443153	0.010255579
TMEM265	-0.874722998	0.249044764	-3.512312344	0.000444226	0.010260938
KIF22	-0.539745631	0.153911883	-3.506848328	0.000453448	0.010402917
NCEH1	0.522635174	0.148980921	3.5080678	0.000451374	0.010402917
ATPSCKMT	0.525330668	0.149779013	3.507371671	0.000452557	0.010402917
JAK1	0.630934654	0.179925143	3.506650841	0.000453784	0.010402917
ZMYND8	0.585273465	0.166976026	3.505134722	0.000456376	0.010442711
GHITM	-0.347945563	0.099351451	-3.502168897	0.000461487	0.010532063
TMEM41B	0.552770961	0.15785031	3.501868072	0.000462008	0.010532063
LYPLAL1	-0.444090873	0.126892287	-3.499746772	0.0004657	0.01059642
FAM172A	1.176053577	0.336323764	3.496790005	0.000470892	0.010694605
CNN3	0.461956166	0.132166798	3.495251252	0.000473616	0.010705611
TET2	1.281346293	0.366521906	3.49596101	0.000472358	0.010705611
PRAF2	1.428293394	0.408664251	3.495028965	0.00047401	0.010705611
SFTA2	-2.995110933	0.858000276	-3.49080416	0.000481569	0.010856223
SLC1A3	-1.343318807	0.385224986	-3.487101973	0.000488285	0.010987317
PGM5P4-AS1	-1.637608882	0.470133164	-3.483287306	0.000495297	0.011083736
RBM48	-0.678190922	0.194688061	-3.483474636	0.00049495	0.011083736
FXYD5	-0.427915435	0.122831228	-3.483767455	0.000494409	0.011083736
IER5L	0.82561823	0.23735409	3.478424288	0.000504371	0.011266131
EFNA5	0.92499384	0.266471095	3.471272705	0.000517998	0.011549359
SAA2	-3.510742427	1.012328807	-3.467986292	0.000524374	0.011670193
TFR2	-1.272002034	0.366921096	-3.466690927	0.000526907	0.011705214
NME6	-0.557163564	0.16075398	-3.465939468	0.000528382	0.011716636
CRIM1-DT	0.689205154	0.198921576	3.464707886	0.000530808	0.011749058
ATXN10	0.484758696	0.139933249	3.464213822	0.000531784	0.011749335
PDCD5	-0.46183859	0.133504144	-3.459357704	0.000541465	0.011941611
TSFM	-0.356767397	0.103265464	-3.454856867	0.000550585	0.012120821
PDE4D	0.851872094	0.246821192	3.451373395	0.000557741	0.012256241
LOC101927391	-1.089696723	0.315909393	-3.449396398	0.000561841	0.01232413
MACO1	0.80792712	0.234267866	3.44873214	0.000563225	0.012332304
DHODH	0.681511637	0.1976646	3.447818351	0.000565134	0.012351925
FAM111A	-0.564902737	0.164123794	-3.441930784	0.000577578	0.012601326
BFSP1	1.212370315	0.353001273	3.434464422	0.000593726	0.012930504
KCNQ3	-0.975717012	0.284169461	-3.433574485	0.000595679	0.012949902
DTNA	-0.870519508	0.253937431	-3.428086621	0.000607851	0.013167596
SON	-0.378282659	0.110340926	-3.428307825	0.000607356	0.013167596
CXCL3	-2.166731009	0.632231822	-3.427114759	0.000610031	0.013191384
ACSF2	1.18900526	0.347154015	3.425007944	0.000614781	0.013270574
PITX1	0.868514548	0.25375373	3.422667125	0.0006201	0.013361723
UROS	0.491963948	0.143774131	3.421783488	0.000622118	0.013381579
AMPH	1.897692205	0.554829319	3.420317098	0.000625482	0.01343024
LAMC2	-0.767210336	0.22443015	-3.418481591	0.000629716	0.013450111
RNASEH2C	0.615521108	0.180055689	3.418504088	0.000629664	0.013450111
EFR3B	1.197078476	0.350150022	3.418758822	0.000629075	0.013450111
RSPO3	2.446601611	0.716306112	3.41558109	0.000636461	0.013570412
TMEM128	0.875139293	0.257078275	3.404174437	0.000663644	0.0141253
SDCBP2-AS1	0.873562788	0.256675066	3.403380012	0.000665576	0.014141759
APLP2	0.405598977	0.119198032	3.402732172	0.000667156	0.014150678
FMN1	-2.643036504	0.777089781	-3.401198378	0.000670911	0.014205613
UBE2G2	-0.483042839	0.142246375	-3.39581826	0.000684238	0.014462675
CTSD	0.583261823	0.171793571	3.395131835	0.000685956	0.014473901
N6AMT1	-0.588864716	0.173553308	-3.392990443	0.000691341	0.014562329
ZNFX1	-0.617220213	0.181983225	-3.391632455	0.000694776	0.014584311
CHASERR	0.97814389	0.288379913	3.391858606	0.000694203	0.014584311
IFI27L2	-0.621713361	0.183338334	-3.391071291	0.0006962	0.014589096
RIOK3	-0.569060886	0.168016497	-3.386934598	0.000706782	0.01478545
OS9	0.578231992	0.170795004	3.385532246	0.000710404	0.014835758
TGFB2	1.663146442	0.491449487	3.384165585	0.000713949	0.014884318
CC2D2A	-0.587892223	0.173888823	-3.380851126	0.000722617	0.015039309
TNIP1	-1.10839816	0.327912436	-3.380165064	0.000724423	0.015051216
PSENEN	-0.333462559	0.098707131	-3.378302603	0.000729348	0.01512684
FBXO17	0.65248471	0.193165564	3.377852129	0.000730544	0.01512684
SDE2	-0.715193582	0.211823404	-3.376367149	0.000734498	0.015182952
MAN2B2	1.458329718	0.432298766	3.373430211	0.000742379	0.015319881
MRPL36	-0.405037492	0.120177527	-3.3703264	0.000750792	0.015467329
ACO1	-0.861264307	0.255614006	-3.369394041	0.000753336	0.015469326
JUND	1.066217067	0.316444849	3.369361418	0.000753426	0.015469326
ADPGK	0.671203418	0.199453356	3.36521497	0.00076484	0.015677301
NABP1	-0.482263287	0.14332809	-3.364750678	0.000766129	0.015677355
MPV17	0.393681722	0.117050314	3.363354694	0.000770014	0.015704157
FKBP7	0.913788513	0.271680982	3.363461464	0.000769716	0.015704157
TAGLN	-1.11227871	0.330756887	-3.362828576	0.000771483	0.015707848
RCN1	0.462227958	0.13747783	3.362199991	0.000773241	0.015717412
FOXK2	0.718125008	0.213657298	3.361106845	0.000776308	0.015753496
FAM200B	-0.341268674	0.101649067	-3.357322241	0.000787013	0.01594421
VARS2	-0.893270455	0.266478611	-3.352128161	0.000801929	0.016218602
HSPB1	-0.346629452	0.103419498	-3.351683773	0.000803217	0.016218602
FAM234A	0.716201277	0.21388298	3.348566011	0.000812309	0.016375081
SYS1	-0.387813468	0.116222957	-3.33680607	0.000847471	0.017009077
ZDHHC4	0.45746721	0.137067975	3.337520752	0.000845294	0.017009077
PIGZ	2.693527279	0.807254719	3.336651016	0.000847943	0.017009077
P3H4	0.920076417	0.275953934	3.334166701	0.000855554	0.017133551
SNX6	-0.309678933	0.092953874	-3.331533358	0.000863689	0.017268126
MAPK13	-1.13455232	0.340603606	-3.331005018	0.00086533	0.017272618
RPL23AP7	-0.649129733	0.19498091	-3.329196346	0.00087097	0.017338731
TATDN3	-0.516032397	0.155009774	-3.329031356	0.000871486	0.017338731
PGM5P4	-2.224581049	0.669450561	-3.322995274	0.000890564	0.017689449
MRPS5	-0.34995478	0.105373473	-3.321089937	0.000896666	0.017781696
ZDHHC2	0.881417526	0.265660159	3.317838592	0.000907169	0.017960766
PBDC1	0.539750317	0.162800171	3.315416153	0.000915068	0.018066672
JUP	0.926761593	0.279541631	3.315290065	0.000915481	0.018066672
FADS1	0.487676231	0.147151075	3.314119387	0.000919322	0.018113177
WSB2	0.640504438	0.193312404	3.313312684	0.000921978	0.018136208
COG5	-0.716484374	0.216301432	-3.312434726	0.000924877	0.01816393
GOT1	-0.271235491	0.081896384	-3.311934908	0.000926531	0.018167158
TXNL4A	-0.517570506	0.156421409	-3.308821408	0.000936896	0.018340901
RPRD1A	-0.456491338	0.138105139	-3.305389949	0.000948443	0.018537205
BUD31	-0.37744619	0.114313541	-3.301850224	0.000960493	0.018742685
PRELID3B	-0.473258563	0.143457432	-3.298947692	0.00097048	0.018907306
BLZF1	-0.493187169	0.149558646	-3.297617244	0.00097509	0.018966814
LINC01088	-1.805407466	0.547640311	-3.296703018	0.000978269	0.018998355
VPS26A	-0.389246328	0.118146465	-3.294608342	0.000985589	0.019110093
CNFN	0.741565676	0.225207487	3.29281094	0.000991911	0.019171716
HAR1B	2.260913899	0.686550012	3.293152517	0.000990707	0.019171716
ICAM1	-1.065765064	0.323910967	-3.290302499	0.001000797	0.019305534
SRPK1	-0.333061793	0.101235686	-3.289964308	0.001002001	0.019305534
MYO6	-0.55416281	0.168572159	-3.287392258	0.001011199	0.019447142
CISD1	-0.34186993	0.104006069	-3.287019059	0.00101254	0.019447142
MINPP1	0.684723242	0.208449149	3.284845466	0.001020383	0.019566971
VTN	2.702163967	0.822792556	3.284137595	0.00102295	0.019585391
MDH2	-0.3241388	0.098752507	-3.282334885	0.001029513	0.01968015
SMIM4	-0.446940297	0.136238431	-3.280574312	0.00103596	0.019772401
RRP15	-0.55409634	0.168955903	-3.279532288	0.001039793	0.019814557
PRKAR1A	0.447855876	0.13666582	3.277014513	0.00104911	0.019929817
MAP2K2	0.654534389	0.199730248	3.277091963	0.001048822	0.019929817
TMCC3	-1.276632483	0.389835302	-3.274799579	0.00105737	0.020055489
MET	-0.61244718	0.187070984	-3.273875873	0.001060832	0.020058771
NRBP1	0.573555123	0.175183472	3.274025319	0.001060271	0.020058771
CEP70	0.488108617	0.149156141	3.272467444	0.001066131	0.020096661
STING1	0.848668287	0.259304034	3.272869588	0.001064616	0.020096661
NPR3	2.126280179	0.649940691	3.271498783	0.00106979	0.020134514
TMEM35B	-0.470338291	0.143826138	-3.270186485	0.001074766	0.02019699
SLC37A4	0.55510443	0.169810499	3.268964139	0.00107942	0.020253237
ACBD5	-0.685759304	0.209941158	-3.266435752	0.001089105	0.020403574
HMOX2	-0.48235791	0.147964029	-3.259967386	0.00111425	0.02082584
RAB18	-0.451240536	0.138427478	-3.259761295	0.00111506	0.02082584
LOC101928143	-1.548487681	0.475351064	-3.257566457	0.001123719	0.020891589
TLCD1	-0.55492634	0.170324713	-3.258049455	0.001121809	0.020891589
SDHAF3	-0.33915432	0.104111515	-3.257606239	0.001123562	0.020891589
SAMHD1	-0.627765491	0.192882219	-3.254657136	0.001135293	0.021074639
ALDH3B1	1.000916938	0.307575497	3.254215462	0.00113706	0.021075356
CAV2	0.438326102	0.134726663	3.253447333	0.001140139	0.021100349
BRIX1	-0.438187137	0.134724412	-3.252470209	0.001144066	0.021140951
ITPR1	1.275607426	0.392374891	3.250991479	0.001150033	0.021219067
TSNAX	-0.375910356	0.115712566	-3.248656299	0.001159515	0.021361697
GSKIP	-0.463290331	0.142817844	-3.243924683	0.001178949	0.021620402
TPD52L1	0.52398216	0.161529298	3.243883096	0.001179121	0.021620402
STRADB	0.817295348	0.251978331	3.243514409	0.001180648	0.021620402
SREBF1	1.178617894	0.363318809	3.244032139	0.001178504	0.021620402
MPC2	0.400883217	0.123641414	3.242305336	0.001185669	0.021679792
SMS	-0.468959326	0.144666968	-3.241647569	0.001188409	0.021680594
DNAJB4	0.531157666	0.163864646	3.241441503	0.001189268	0.021680594
CYP4V2	1.860093697	0.574863593	3.235713169	0.001213392	0.022087365
SERPINB8	-0.96002378	0.296755	-3.235071957	0.001216121	0.022104037
S100A11	0.31462998	0.097297348	3.233695315	0.001221997	0.022144846
GPX7	2.033924991	0.628941983	3.233883327	0.001221193	0.022144846
IFT74	-0.519718857	0.160872604	-3.230623766	0.001235204	0.022317851
PCSK9	2.717524836	0.841131438	3.230796892	0.001234456	0.022317851
TGFA	-1.096990327	0.339665031	-3.22962397	0.001239531	0.022346711
NUDT7	0.66148066	0.204855654	3.229008555	0.001242202	0.022346711
ELF3	0.689892347	0.213656013	3.228986335	0.001242298	0.022346711
IFFO1	-2.630530283	0.815021513	-3.227559323	0.001248511	0.022425399
OSGEP	-0.500582485	0.155119799	-3.227070232	0.001250648	0.022430732
SNU13	-0.344402432	0.106754087	-3.226128768	0.001254769	0.022471603
ESF1	-0.397435637	0.123242738	-3.22481992	0.001260519	0.022541486
ZNF880	-0.788581669	0.24484714	-3.220710156	0.001278734	0.022833733
HAUS6	-0.551298541	0.17127262	-3.218836385	0.001287119	0.022926982
NUP210	0.94496225	0.293584752	3.21870344	0.001287716	0.022926982
FAT1	1.412112404	0.438802602	3.218103991	0.00129041	0.022941463
PSMD9	-0.3652721	0.113573152	-3.216183507	0.001299077	0.023051755
SCAT1	2.817027291	0.875970534	3.215892752	0.001300394	0.023051755
PFN1	-0.345343585	0.107479132	-3.213122195	0.001313004	0.023241507
ZNF232-AS1	-0.39866937	0.124252584	-3.208539883	0.001334108	0.02353155
NAA20	-0.271121828	0.084494965	-3.208733528	0.00133321	0.02353155
DNM2	0.924809433	0.288254449	3.208309316	0.001335178	0.02353155
SHB	0.668690603	0.20854594	3.206442687	0.001343871	0.023650573
IFIT3	0.84107402	0.262350437	3.205918117	0.001346323	0.023659589
PLD1	1.145306211	0.357427946	3.20429956	0.001353915	0.023758778
RASD1	1.029058204	0.321660165	3.199209345	0.001378051	0.024147565
STYXL1	-0.51380023	0.160696058	-3.197341835	0.001387005	0.024269594
THOC1	-0.479452682	0.149978205	-3.196815718	0.001389537	0.024279068
RSRC1	0.427803651	0.133880471	3.195414878	0.0013963	0.024362333
IFT81	0.506766683	0.158627338	3.194699542	0.001399765	0.024387903
UROD	-0.351490797	0.110046038	-3.194034102	0.001402995	0.024409319
SLC26A2	-0.865828651	0.271311177	-3.191275281	0.001416463	0.024608514
RPS6	-0.297150679	0.093139217	-3.190392714	0.001420796	0.024648686
PCCA-DT	-0.676839967	0.21239703	-3.186673408	0.001439192	0.024756536
POP7	-0.498631397	0.156449018	-3.187181384	0.001436666	0.024756536
SRP9	-0.327553228	0.102785571	-3.186762744	0.001438747	0.024756536
ADGRG6	0.510443624	0.160090306	3.188473044	0.001430263	0.024756536
GNAI2	0.660422157	0.207226812	3.186953227	0.0014378	0.024756536
CAMLG	0.663337488	0.20815682	3.186719941	0.00143896	0.024756536
HPF1	0.650836574	0.204271608	3.186133316	0.001441881	0.024767867
EMC2	0.366944875	0.115370378	3.180581363	0.001469799	0.025211904
GCNT3	0.624820706	0.196579728	3.178459516	0.001480599	0.025361495
TSN	-0.452313628	0.142351987	-3.177431077	0.00148586	0.025415917
ANKRD1	-0.599521836	0.188812511	-3.17522305	0.001497214	0.025574255
C5orf51	-0.569956092	0.179589007	-3.173669152	0.001505252	0.025641597
MRPL28	-0.391994761	0.123515511	-3.173648046	0.001505361	0.025641597
NAA38	0.293193211	0.092460357	3.171015338	0.001519071	0.025803054
TMEM74B	1.648978038	0.519958469	3.171364897	0.001517244	0.025803054
RNLS	-0.834390115	0.263493354	-3.166645777	0.00154208	0.026153172
PPP1R11	-0.486121671	0.153530407	-3.166289198	0.001543972	0.026153172
ATRX	0.450872527	0.142479609	3.164470561	0.001553654	0.026280668
LAT2	-0.908943981	0.287443776	-3.162162684	0.00156602	0.026416578
SEMA4B	0.737550425	0.233213097	3.162560055	0.001563885	0.026416578
GOLGA1	0.67416928	0.213395877	3.1592423	0.001581799	0.026645888
GFM2	-0.381146968	0.120703606	-3.157709882	0.001590137	0.026712553
KANK2	0.858210372	0.271748544	3.158104768	0.001587985	0.026712553
UPF3A	-0.584207609	0.18505295	-3.156975391	0.001594148	0.02673719
CAMK2D	0.850204945	0.269338674	3.156638933	0.001595988	0.02673719
KDM5B	0.697166451	0.22088524	3.15623828	0.001598182	0.026737219
IER5	0.730707146	0.231780951	3.152576358	0.001618365	0.027037778
LOC100190986	0.964122536	0.305863958	3.152128617	0.001620849	0.027042229
PSMB9	-0.631616533	0.2005364	-3.149635337	0.001634744	0.027236796
NDUFA7	-0.287315815	0.091296321	-3.147068932	0.001649161	0.027439515
CHCHD1	-0.272539376	0.086645748	-3.145444336	0.001658347	0.027554777
KMT2E-AS1	-0.805245724	0.256083584	-3.14446444	0.001663911	0.027609609
LRP6	1.023300201	0.325496676	3.143811526	0.001667628	0.027633685
SERPINB7	-2.036543752	0.647939668	-3.143107071	0.001671647	0.027653307
KRCC1	0.57383049	0.182585197	3.142809499	0.001673347	0.027653307
DDX18	-0.402467633	0.128089947	-3.142070405	0.001677577	0.027685694
COPG1	0.356439648	0.11356044	3.138766006	0.001696609	0.027961945
POLR3K	-0.451753889	0.144044993	-3.136199884	0.001711525	0.028169717
ATP6V1F	-0.330566164	0.105541174	-3.132106177	0.001735571	0.028526986
GLOD4	-0.366667107	0.117186877	-3.128909277	0.001754565	0.028800365
CLDN10	-1.055782414	0.337516474	-3.128091502	0.001759454	0.028841802
HHIPL2	1.178339893	0.376866573	3.126676595	0.001767943	0.028942056
TMED9	0.420580205	0.134558422	3.125632702	0.00177423	0.029006044
MYEOV	-0.58558985	0.187517046	-3.122861959	0.001791017	0.029241294
MRPS18B	-0.351833447	0.112720726	-3.121284431	0.00180064	0.029359102
IL6	-0.701237534	0.224727446	-3.120391154	0.00180611	0.029408974
CAPZA2	-0.333698445	0.106959627	-3.119854247	0.001809405	0.029423346
TFB2M	-0.497298227	0.159436635	-3.119096344	0.001814066	0.029459858
SNPH	1.484130259	0.476115214	3.117166218	0.001825986	0.029613994
LOC105374952	-1.245579623	0.400127089	-3.112960003	0.001852211	0.029999426
SNW1	-0.299568643	0.09630263	-3.110700552	0.001866441	0.030189808
ZNF138	-0.49213099	0.158279884	-3.109245328	0.001875659	0.030298726
PRMT2	-0.355477133	0.114460372	-3.10567863	0.001898429	0.030625982
TTC33	-0.461234293	0.148570144	-3.104488424	0.001906084	0.030696224
SGCE	0.525508423	0.169288421	3.104219537	0.001907817	0.030696224
CEP95	-0.545054992	0.175623511	-3.103542285	0.001912189	0.030726032
ZDHHC6	-0.437551196	0.14102644	-3.102618174	0.001918169	0.030781572
CWF19L1	-0.412036261	0.132847972	-3.101562289	0.001925024	0.030803177
SHMT2	-0.312335237	0.100707845	-3.101399283	0.001926084	0.030803177
RASL11A	1.085676932	0.350077858	3.101244217	0.001927093	0.030803177
EMC1	0.427144991	0.13779739	3.099804664	0.001936483	0.030912759
IGSF8	1.269982199	0.40977087	3.099249581	0.001940115	0.030930253
GMPS	0.373796602	0.12063966	3.09845536	0.001945323	0.030972789
RPL37A	0.271173295	0.087576688	3.096409593	0.001958796	0.031106086
SPIDR	0.608352524	0.196446285	3.096788139	0.001956296	0.031106086
CLDN1	-0.885951211	0.286206037	-3.095501479	0.001964804	0.031160922
RPS8	0.258546788	0.083586859	3.093151159	0.001980432	0.03136799
LMO3	0.481407528	0.155735457	3.091187682	0.001993576	0.031535215
PSME2	-0.307660594	0.099692779	-3.086087044	0.002028094	0.032039689
RIMS2	-0.958362324	0.310739964	-3.084129607	0.002041486	0.032209532
MRPS10	-0.386326199	0.125297663	-3.083267389	0.002047411	0.032261272
SDC2	1.93198725	0.626726831	3.082662419	0.002051577	0.03228521
PHLDA2	-0.502092305	0.162949588	-3.081273863	0.00206117	0.032352672
NXN	0.763360492	0.247736334	3.081342487	0.002060695	0.032352672
IL1R1	1.758351718	0.570801784	3.080494432	0.002066572	0.032395777
RNF216	0.591916591	0.192563634	3.07387527	0.002112978	0.0330383
MPHOSPH9	0.610296583	0.19852398	3.0741706	0.002110887	0.0330383
AGPAT2	0.489677237	0.159340401	3.073151788	0.002118107	0.033076102
LINC01138	-0.825814653	0.268954918	-3.070457523	0.002137311	0.033248304
ANAPC13	-0.412633945	0.134388437	-3.070457213	0.002137313	0.033248304
OLMALINC	0.511256641	0.16650682	3.070484681	0.002137116	0.033248304
LAMB3	-0.583326508	0.190042787	-3.069448296	0.002144545	0.03331831
RASGRP3	-1.5662557	0.510469481	-3.068265113	0.002153055	0.03336649
LGALS8	-0.596840486	0.19452106	-3.068256388	0.002153118	0.03336649
PLAUR	-0.456272729	0.148803251	-3.066282002	0.002167388	0.033545004
STX10	0.537392574	0.175294099	3.065662671	0.002171882	0.033571955
RARRES1	1.127450867	0.368128992	3.062651652	0.002193853	0.033868644
CYREN	-0.684721923	0.223630029	-3.061851423	0.002199726	0.033916384
UCHL3	-0.409520345	0.133881675	-3.05882299	0.002222084	0.034217849
ARHGAP18	0.606199543	0.198420297	3.055128699	0.00224964	0.034598493
ABCC1	0.929840292	0.304467005	3.053993625	0.002258169	0.034685928
PIR	0.360551519	0.11808535	3.053312878	0.002263298	0.034720988
NEAT1	1.280791851	0.41971357	3.051585513	0.002276362	0.034833765
CYP4F11	2.249179423	0.736979306	3.051889523	0.002274058	0.034833765
CDC42EP1	-0.944336306	0.309514059	-3.051028797	0.002280587	0.034854686
C5orf34	-0.553923318	0.18167135	-3.049040572	0.002295735	0.035042279
MLLT11	0.696606469	0.228560906	3.047793617	0.002305282	0.035144023
MT1M	-0.813176283	0.266927289	-3.046433684	0.002315736	0.035259314
RXYLT1	0.486455821	0.159707945	3.045908713	0.002319783	0.035276893
ZNF695	-0.759736342	0.249504418	-3.044981515	0.002326946	0.035297804
TSPAN3	0.306351996	0.10060548	3.045082577	0.002326164	0.035297804
IFNAR2	-0.589821786	0.193925808	-3.041481656	0.002354169	0.035622142
BOLA3	-0.320629634	0.105411474	-3.041695759	0.002352495	0.035622142
GSR	0.566674822	0.186406372	3.039997057	0.002365805	0.035753845
LOC389831	-0.554442744	0.182472995	-3.038492051	0.002377654	0.035862074
SLC25A36	0.504527402	0.166053587	3.038340877	0.002378847	0.035862074
FZD3	-0.885726535	0.291796494	-3.035425557	0.002401965	0.036162302
WFDC3	-0.730579692	0.240740124	-3.034723413	0.002407564	0.036162302
FOSL1	-0.582855942	0.192063038	-3.03471167	0.002407657	0.036162302
ZNRD2	-0.427244926	0.140848202	-3.033371531	0.002418377	0.036264968
SKAP2	0.418601247	0.138044087	3.032373614	0.002426387	0.036264968
ALKBH5	0.471002988	0.155312298	3.032618749	0.002424417	0.036264968
LINC02861	1.290335185	0.4254319	3.03300055	0.002421352	0.036264968
ISYNA1	0.946189261	0.312302024	3.029725032	0.002447765	0.036539705
SAA1	-2.078335773	0.686738503	-3.026385973	0.002474962	0.036806184
DYNLT3	-0.418827047	0.138390333	-3.026418375	0.002474696	0.036806184
GINM1	0.520306276	0.171930121	3.026265986	0.002475944	0.036806184
TGFBR3L	1.135478492	0.375234155	3.026053138	0.002477688	0.036806184
CXXC1	-1.035050316	0.34229752	-3.023832353	0.002495947	0.037007792
CECR7	-0.536698986	0.177499487	-3.023665	0.002497328	0.037007792
RALB	-0.459138987	0.151974463	-3.021158796	0.002518093	0.037270216
LAMTOR4	-0.335136457	0.111113928	-3.016151658	0.002560052	0.037845323
DGKA	-0.614342523	0.203751521	-3.015155515	0.002568475	0.037923879
AK1	-0.334301653	0.110994568	-3.011873999	0.002596403	0.038197511
SMIM14	0.924376307	0.306836186	3.012605262	0.002590156	0.038197511
KIAA0930	0.956697712	0.317632595	3.011963276	0.00259564	0.038197511
MOK	-0.648665687	0.215459577	-3.010614312	0.002607198	0.038301063
SLC16A1	0.516389142	0.1715396	3.010320314	0.002609723	0.038301063
EPRS1	-0.303270569	0.10076966	-3.009542456	0.002616415	0.038353123
YWHAB	-0.35874256	0.119260973	-3.008046555	0.002629329	0.038403941
EXT2	0.715769761	0.237946567	3.008111315	0.002628768	0.038403941
MFAP5	1.374495473	0.456836915	3.00872243	0.002623487	0.038403941
METTL17	-0.313722997	0.104341254	-3.006701437	0.00264099	0.038528128
CHST12	0.903007502	0.300391764	3.006099406	0.002646225	0.038558371
ZSCAN26	-0.552291167	0.183767772	-3.005375536	0.002652531	0.038604143
OPTN	-0.431677434	0.143798203	-3.001966829	0.002682414	0.038992517
C21orf91	-0.941720392	0.313900508	-3.000060104	0.002699263	0.039190733
RUBCNL	-1.896438937	0.632410931	-2.998744715	0.002710944	0.039313516
CKLF	-0.318977969	0.106390522	-2.998180312	0.002715969	0.039339622
MYL12B	-0.287214194	0.095834029	-2.996995915	0.002726544	0.039445939
CXCL2	-2.242355218	0.748477223	-2.995889718	0.002736454	0.039542406
RPN1	0.393067878	0.131309867	2.993437489	0.00275854	0.039814385
RBM7	-0.362340371	0.121086677	-2.992404949	0.002767888	0.039879321
RNF216P1	0.475793826	0.159048657	2.991498538	0.002776119	0.039879321
TARS3	1.115014858	0.372724031	2.991529295	0.002775839	0.039879321
PIK3CD-AS2	1.228340672	0.410567211	2.991813861	0.002773253	0.039879321
DNMBP	-0.610540199	0.204140455	-2.990784951	0.002782614	0.039925597
BPGM	-0.397307897	0.132933842	-2.988764131	0.002801083	0.040102221
QKI	0.624444989	0.208934016	2.988718636	0.0028015	0.040102221
NUP205	-0.475684863	0.159179525	-2.988354581	0.002804839	0.040102956
LITAF	0.367682264	0.123091903	2.987054825	0.002816792	0.0401851
PLEKHH1	1.073798922	0.359489165	2.987013317	0.002817175	0.0401851
CSNK2B	-0.241335258	0.080838669	-2.985393754	0.002832135	0.040351307
GDI2	-0.295341363	0.098974186	-2.984024168	0.002844843	0.04048507
ITSN1	-0.537487643	0.180225839	-2.98230069	0.002860909	0.04057056
EIF3F	0.41489698	0.13912597	2.982167738	0.002862151	0.04057056
MIR1915HG	1.213582807	0.406975787	2.981953339	0.002864156	0.04057056
KLHDC1	1.903859689	0.638442836	2.982036261	0.002863381	0.04057056
CTTN	0.325060169	0.10905097	2.980809508	0.002874876	0.040675154
CFB	-2.559862962	0.859023364	-2.979968963	0.002882776	0.04073967
MPRIP	0.861147086	0.28901635	2.979579136	0.002886447	0.040744332
NOC3L	-0.373360155	0.125379	-2.9778524	0.002902757	0.040879941
S100P	2.581153439	0.866751313	2.977963113	0.002901709	0.040879941
MXD1	-1.219666816	0.409960482	-2.975083867	0.002929085	0.040949902
ZNF793-AS1	-1.160411176	0.390014126	-2.975305506	0.002926969	0.040949902
POLR2I	-0.303509063	0.102009158	-2.975311912	0.002926908	0.040949902
PSPH	-0.300554273	0.101034173	-2.974778381	0.002932003	0.040949902
VMP1	0.274766894	0.092353514	2.975164472	0.002928315	0.040949902
BLVRB	0.448006301	0.150550867	2.975780275	0.002922442	0.040949902
FEZ1	1.190572476	0.400067414	2.97592964	0.002921019	0.040949902
ARL17A	1.228234424	0.41292017	2.97450818	0.002934586	0.040949902
RNF34	-0.444787723	0.149639561	-2.972393925	0.002954873	0.04116911
BNIP3L	0.327067647	0.110043452	2.972168172	0.002957047	0.04116911
CCDC18-AS1	0.85192984	0.286787474	2.970596408	0.002972221	0.04133319
RTF2	-0.346203586	0.116710874	-2.966335308	0.003013717	0.041862523
ACSL1	1.416025669	0.477842626	2.963372441	0.003042881	0.042219548
RDH11	-0.252940468	0.085398254	-2.961892735	0.003057543	0.042326665
SLC27A2	1.266246344	0.427490632	2.962044663	0.003056035	0.042326665
MAN1A2	0.627213735	0.211820182	2.96106692	0.003065753	0.042392206
KIN	-0.417632243	0.141114867	-2.959519813	0.003081189	0.042520429
CENPS	0.538185729	0.181853981	2.959438815	0.003081999	0.042520429
ANKRD36B	0.690536676	0.233377969	2.958876879	0.003087624	0.042549906
DDB2	-0.424674516	0.143545206	-2.958472308	0.00309168	0.04255771
SCARB1	0.752696171	0.254585563	2.956554814	0.003110969	0.042774951
FKBP11	-0.418650798	0.141669551	-2.955121931	0.003125455	0.042877446
COMMD2	0.285420062	0.096576781	2.955369397	0.003122949	0.042877446
SNTN	-2.075231889	0.702348632	-2.954703399	0.003129698	0.042887409
CAPZB	0.359467919	0.121697087	2.95379231	0.003138952	0.042965944
PIK3R2	1.134834701	0.384294473	2.953034144	0.003146672	0.043023325
EIF2B3	-0.415346598	0.140823301	-2.949416719	0.003183744	0.043432816
APLP1	1.39070858	0.471471046	2.949722135	0.003180598	0.043432816
MT1X	-0.546452859	0.185346604	-2.948275543	0.003195521	0.043496176
MDK	0.612033083	0.207584808	2.948352003	0.003194731	0.043496176
GLG1	0.521756521	0.177000096	2.947775352	0.003200696	0.043518043
MANBAL	-0.294694661	0.100066943	-2.944975167	0.003229806	0.043864936
PHF5A	-0.45260862	0.153718353	-2.944401961	0.003235794	0.043897385
PTPRS	0.605653572	0.205724801	2.943998827	0.003240012	0.043905766
MKRN2OS	-2.411790223	0.820244747	-2.940329982	0.003278629	0.044379752
C18orf54	-1.169290845	0.397832108	-2.939156548	0.003291068	0.044498742
CCL20	-2.308509521	0.786130663	-2.93654685	0.003318887	0.044530677
VAV1	-0.674789276	0.229756412	-2.936976906	0.003314288	0.044530677
CAPN2	-0.416581489	0.141783874	-2.938144356	0.003301832	0.044530677
ACTB	0.506867154	0.172563614	2.937277121	0.003311081	0.044530677
MYPOP	0.565513368	0.1925783	2.93653734	0.003318989	0.044530677
PLXNB2	0.597404931	0.203301292	2.938520088	0.003297833	0.044530677
CDRT1	1.500295103	0.510811163	2.937083626	0.003313147	0.044530677
RBM28	-0.412893555	0.140861311	-2.931206239	0.003376485	0.045252325
MANBA	0.891343577	0.304241584	2.929723033	0.003392642	0.045418955
CEBPD	0.798095248	0.272550896	2.928242982	0.003408835	0.045585697
LINC02609	0.691012635	0.236189453	2.925671001	0.003437142	0.045913895
S100A10	0.92634964	0.316883653	2.923311542	0.003463298	0.046212673
VCP	0.494676988	0.169252897	2.922709136	0.003470005	0.046251564
UTP25	-0.434583468	0.148836216	-2.919877164	0.003501694	0.046622989
STK31	-0.887491795	0.303995026	-2.919428673	0.003506736	0.046639211
LINC01806	-1.206778418	0.413886228	-2.915724992	0.003548631	0.047093698
RHPN2	0.662650688	0.227254874	2.915892079	0.003546732	0.047093698
METTL9	0.427469304	0.146633369	2.915225281	0.003554319	0.047117904
LINC02274	1.98482296	0.680935815	2.914845886	0.003558642	0.047123997
ARID1B	0.844452166	0.289908475	2.912823315	0.003581772	0.047378841
NFKBIZ	-2.401213254	0.824522076	-2.912248593	0.003588369	0.047392957
FXYD6	0.992264129	0.340743781	2.912053523	0.003590611	0.047392957
PHF14	0.54393453	0.187003659	2.908683891	0.003629536	0.047854948
NDUFB2	-0.424876338	0.146101487	-2.908090436	0.003636432	0.047894082
B3GAT3	0.532211323	0.183047972	2.907496426	0.003643345	0.047933373
OTUD6B	-0.488048146	0.16792151	-2.906406372	0.003656063	0.048048862
METTL3	-0.432934993	0.149001398	-2.905576723	0.00366577	0.048124571
C6orf141	0.654079049	0.225188153	2.904589081	0.003677355	0.04822476
H2AZ1	-0.430255933	0.148474914	-2.897835876	0.003757472	0.049213611
AOAH	2.377031593	0.820357532	2.897555638	0.00376083	0.049213611
S100A16	-0.375872927	0.129861538	-2.894413017	0.003798681	0.049655647

## Sheet: Supp 4
Supp 4. RNAs differentially expressed between DU145 radioresistant cells transfected with a miRNA control and DU145 radioresistant cells transfected with miR-200c-3p mimic.
lfcSE: standard error of the log2 fold change
stat: Wald statistic = log2 fold change / lfcSE compared to a standard normal distribution to generate p-value
P-value: P-value calculated from Wald test
adjusted P-value: calculated from Benjamin Hochberg FDR
RNA ID	log2FoldChange	lfcSE	stat	P-value	padj
CFL2	-1.59665923119342	0.0678427245180902	-23.5347156608911	1.8001957721117e-122	1.7517705058419e-118
CLDN7	2.4826989783153	0.117529018026795	21.124136149502	4.77275620965964e-99	2.3221845338099e-95
NQO1	-1.0943001266936	0.0658384696403242	-16.6209836387717	4.91200521223981e-62	1.59329075734352e-58
ARPC1A	-1.24242967869098	0.080446595048024	-15.4441549446473	8.26031443391928e-54	2.00952799391171e-50
EPCAM	1.34952222295771	0.0918537795011595	14.6920707050565	7.24650462557651e-49	1.4103147302297e-45
SRPRA	1.54272695875416	0.107678122441438	14.3272089424961	1.47948007816022e-46	2.39947010676285e-43
PTPMT1	1.99496961436366	0.142255964355363	14.0238029625255	1.1147723472432e-44	1.54969281586051e-41
GOLT1A	1.88581283305282	0.158188439638126	11.9213062431543	9.16600435035232e-33	1.11492985416598e-29
CT83	1.12649169923114	0.0951391334391237	11.8404662572625	2.41108803789769e-32	2.60692196630916e-29
MEST	1.07850531707877	0.0917155390383282	11.7592430725185	6.32992140530055e-32	6.15964651949796e-29
EEF1A1	-0.463532672461479	0.0396569781856989	-11.6885525238692	1.45851153345971e-31	1.29025233928149e-28
C15orf48	0.920181361830824	0.0796622075204678	11.5510402042826	7.29323255899513e-31	5.91420383596513e-28
S100A13	-0.631882425397961	0.0554104956197915	-11.4036595112545	4.00905187058628e-30	2.78657741090536e-27
THOC7	-0.754872578968175	0.0661796463118488	-11.4064160363006	3.88404985815019e-30	2.78657741090536e-27
EPDR1	-1.89655060304684	0.170158360636942	-11.1457973381244	7.50688746649471e-29	4.86996812909733e-26
HSP90AB1	-1.30567704449347	0.119403019307168	-10.9350421125832	7.83695868615927e-28	4.76634031093849e-25
CCL20	2.27486689926334	0.220788771170926	10.3033631973169	6.80400476594909e-25	3.89469237514415e-22
BANF1	0.772339804984992	0.0753826498964305	10.2455910749506	1.23865450552999e-24	6.6963038851735e-22
CCNC	1.04042482881986	0.104179130662932	9.98688338248977	1.73965494450684e-23	8.9097801394716e-21
SEC23A	-1.56897657225725	0.164738484380625	-9.52404399103346	1.66567946998932e-21	8.10436346123304e-19
CALU	0.707730154978345	0.0772646567375965	9.15981750080005	5.19851578063364e-20	2.299398048243e-17
F11R	0.646213622982041	0.0705328211242688	9.16188538444399	5.09983882950586e-20	2.299398048243e-17
LRPAP1	-1.11767414272318	0.122660739752392	-9.11191425210186	8.09410106328548e-20	3.42450858464483e-17
SELENOF	-0.586935636821324	0.0647265761559208	-9.06792343545944	1.21306752281344e-19	4.91848336020734e-17
EEF1D	-0.478724694236088	0.0540803461208022	-8.85210115273181	8.58868044189744e-19	3.34305797520416e-16
FGD6	1.36985589964436	0.155771029006031	8.79403511927322	1.4428244621561e-18	5.40004801586193e-16
PROCR	-0.877433515598748	0.100313016834261	-8.74695571212319	2.19185674930885e-18	7.89961408426832e-16
FDPS	0.489753244444461	0.0565206343795807	8.66503445724585	4.51376460081496e-18	1.5686944046618e-15
RDX	-1.11140036373521	0.128630453894486	-8.64025843092244	5.60860092064094e-18	1.88197570892266e-15
PAIP2	-0.920696700155504	0.108051150689206	-8.52093378259117	1.58272011428607e-17	5.13381647737258e-15
ESRP1	2.96263605969938	0.354336625544392	8.3610777044221	6.21478941888571e-17	1.95084244629603e-14
ZFAND1	0.60754123783893	0.0734762229678436	8.26854203032205	1.35607099304975e-16	4.12372713542722e-14
AREG	0.78003986957822	0.0946859784195623	8.23817721058752	1.74854070910614e-16	5.15607564857934e-14
CBWD5	0.630350447774192	0.0765834839226656	8.23089281770889	1.85823183673636e-16	5.31836882449457e-14
SH2D3A	1.60543498528915	0.195757218251008	8.20115344727976	2.38091384344477e-16	6.61962074587459e-14
SFTA1P	0.576652316476889	0.0703643292134847	8.19523646317058	2.50101007315933e-16	6.76036917275373e-14
RHOA	-0.434615267295533	0.0531302795570297	-8.18018032126143	2.83419426151456e-16	7.4539309077833e-14
C1D	0.665625829105123	0.082379836218242	8.07996057848107	6.47877134427711e-16	1.65907694608317e-13
PDCD6	0.72172832555106	0.0900723706284083	8.01276041160874	1.12162010976785e-15	2.79858597132076e-13
NRAS	1.00397688757043	0.125821384273305	7.97938198954821	1.47067777592501e-15	3.57779135938156e-13
WARS1	0.669590519426662	0.085837513539019	7.80067469128504	6.15770608384121e-15	1.46147897321607e-12
CAV1	-0.630406282220251	0.0810613340820281	-7.77690485061998	7.43204620371972e-15	1.72193432400944e-12
OSTM1	-1.85948855397166	0.239889052293234	-7.75145233263365	9.08474483001307e-15	2.05589888234552e-12
ZMPSTE24	1.05434839609212	0.136654036247796	7.71545740647036	1.20549114979333e-14	2.66605326787248e-12
MYH7B	-0.792569020707417	0.103670916405441	-7.64504692529005	2.08869143207041e-14	4.51667918343938e-12
CLDN1	1.58906990661295	0.210310548767614	7.55582597223321	4.16210039766424e-14	8.80465194992841e-12
CDH1	2.20307834840511	0.29317378325178	7.51458170634955	5.70931830605852e-14	1.18207183906927e-11
ANXA3	0.49652110525046	0.066969790652077	7.41410567982805	1.22448253190101e-13	2.48238323290183e-11
UGDH	-0.784790735639178	0.106666206557596	-7.35744488312159	1.87463768491501e-13	3.72287741059347e-11
DAW1	1.2122278137464	0.167721871175014	7.22760725988723	4.9157786585416e-13	9.56708842525367e-11
COPS5	0.563724831377785	0.0783227200073748	7.19746238798532	6.13434625806007e-13	1.1704573222977e-10
CRTAP	-1.4011898233537	0.194913997290154	-7.18875936481795	6.5382689089367e-13	1.22353643755506e-10
BCCIP	0.66665061575265	0.0927882012778051	7.18464854983791	6.73802856701205e-13	1.23712747142631e-10
CLU	-0.850558561870177	0.119503309553363	-7.11744775143963	1.09943875553297e-12	1.98122935742431e-10
SOD2	0.716494528347299	0.101379783224456	7.06743006898102	1.57829235753525e-12	2.7924296238501e-10
LIMA1	0.681038383822462	0.0966032583706499	7.04984899380346	1.7911206096931e-12	3.11239190230778e-10
HMOX1	-1.62795177073132	0.231400778400707	-7.03520438428375	1.98969131215849e-12	3.39678704537093e-10
MAP3K20	0.981922532795791	0.139728147498869	7.02737816518849	2.10450427610608e-12	3.53085019151523e-10
CRB3	1.32947700185214	0.190204595231123	6.98972072802265	2.75433959993645e-12	4.54279299101383e-10
POLR3K	-0.691790881254046	0.0991355388275956	-6.97823292671182	2.98915789650846e-12	4.84791591515398e-10
CNIH4	-0.514592700376241	0.0743700777503332	-6.91935138354667	4.53716187609316e-12	7.2378888879119e-10
TRNP1	-0.830909191019063	0.120129981781341	-6.91675116151666	4.62118760908662e-12	7.25302848774546e-10
FADS1	-0.922734281803998	0.133529744549308	-6.91032761965078	4.83535682323764e-12	7.35200894483211e-10
SLC31A1	0.888029754825552	0.128488237188016	6.91137005425723	4.79995104613001e-12	7.35200894483211e-10
PCLAF	-0.646254664607248	0.093566151478062	-6.90692792637487	4.95261388438754e-12	7.41444395522695e-10
PMP22	-0.883722830717421	0.129044001638485	-6.84822866229118	7.47699873087779e-12	1.09146399752976e-09
SERPINB1	0.889075747501173	0.129839391494654	6.84750396059721	7.51496124082767e-12	1.09146399752976e-09
NAMPT	0.599155345671362	0.0885583443661713	6.76565658447693	1.32705981305093e-11	1.89906162364685e-09
RTCB	0.563071628763767	0.0833330220974657	6.75688478098398	1.40990219819705e-11	1.98837076676166e-09
BOD1	1.21713828203236	0.181376692778168	6.71055505197119	1.93885479321648e-11	2.65732337926614e-09
OAT	0.478731651502464	0.0713275420288264	6.71173627865921	1.92322056503793e-11	2.65732337926614e-09
GLRX	-0.650656319468271	0.0973755383573545	-6.68192782750483	2.35819166818137e-11	3.18716154487124e-09
SPINT1-AS1	2.15647320584218	0.325633488474397	6.6223938328497	3.53427892547678e-11	4.71124222244035e-09
SH3YL1	1.05243395424732	0.159478409757226	6.59922528603992	4.13311844653269e-11	5.43505075719048e-09
RBPJ	0.841029957520929	0.129372596955095	6.5008353957125	7.98751932898847e-11	1.03635400787182e-08
CWC15	0.489325851857549	0.0754230063918628	6.48775321040957	8.71258369498386e-11	1.11555463073537e-08
ZNF165	1.24106965872876	0.191582764087845	6.47798179882038	9.29575634476261e-11	1.17476629858292e-08
RBP7	0.636007220355129	0.0990746330888433	6.41947590948736	1.36744292974626e-10	1.70597271145653e-08
CBX5	-0.710441085531813	0.110747960822342	-6.41493604267329	1.4088199428878e-10	1.73534517268875e-08
PSMG4	0.925455190540168	0.145118532914233	6.37723640086082	1.80312025944133e-10	2.19327040557794e-08
ZEB1	-1.35956466482082	0.214399174673881	-6.34127751139358	2.27867654785588e-10	2.73750635644266e-08
ZFAND2A	0.602222927605975	0.0952547896185882	6.32223250943442	2.5781106082809e-10	3.05946272307091e-08
STC1	1.46991714803919	0.234089378163324	6.27929878566994	3.40103438764621e-10	3.98740549713075e-08
CLIP4	0.770263958665056	0.122884952637355	6.26817150622321	3.65312304162647e-10	4.18933119999181e-08
TRAPPC4	0.461258471075731	0.0735905279323988	6.26790544972647	3.65936853354541e-10	4.18933119999181e-08
TM4SF1	0.671505318004587	0.107249249396247	6.26116566581852	3.82110317023863e-10	4.32362266855723e-08
SHOC1	1.17425375800013	0.189952793768835	6.18181883352106	6.33672231280823e-10	7.08766032482033e-08
ARL1	0.532484266682027	0.0864004628286123	6.16297933193119	7.13888283372952e-10	7.89414418807068e-08
MMADHC	0.456793577413404	0.0742580009471375	6.15143919291046	7.67829649831921e-10	8.39522508147688e-08
FAM229B	-0.730013133724446	0.118810127368233	-6.14436790781217	8.0282567002948e-10	8.68032955006319e-08
SUN3	1.99854908375297	0.325504061807534	6.13985912389222	8.25946960256089e-10	8.8321866706066e-08
ATP5MC2	-0.326895137656037	0.0534022447261872	-6.12137447278008	9.2771588702187e-10	9.81261227892371e-08
EIF3D	0.347988092678781	0.0568852742975016	6.11736687528049	9.51341752004869e-10	9.95430815995633e-08
PFN2	-0.409948814075318	0.0671809019868648	-6.10216299500521	1.04642580405506e-09	1.08327335098509e-07
CD274	1.47268265019966	0.241845997085441	6.089340604961	1.13376680739259e-09	1.1613352423934e-07
B4GAT1	-2.06437723320076	0.339114053580232	-6.08756025120717	1.14644238378224e-09	1.1620865454776e-07
UAP1	0.733747606251289	0.120825963303189	6.07276438103037	1.25726864400621e-09	1.26128671905407e-07
PIH1D1	0.906360471324378	0.14935932044491	6.06832214169507	1.29253448514393e-09	1.28343398723833e-07
SNHG15	0.813784743987676	0.134359364097655	6.05677728123366	1.38875656885156e-09	1.36504951227218e-07
CHURC1	-0.363503859285949	0.0600860841419603	-6.04971790851155	1.45099679211163e-09	1.3979851271325e-07
MIG7	1.14395493020283	0.189077383003676	6.05019443378156	1.44671121399202e-09	1.3979851271325e-07
CDCA4	-1.0425073373946	0.172602590259963	-6.03992869298447	1.54182349619561e-09	1.47092984720387e-07
PRDX1	-0.586632656010986	0.0973052353142348	-6.02878821593238	1.65193589894382e-09	1.56067846918663e-07
LETM2	0.820858317758968	0.136349273210479	6.02026177647334	1.74135215864466e-09	1.62933633228569e-07
ID2	-1.22350893316741	0.204580082378483	-5.98058676554766	2.22335257583211e-09	2.04107961466248e-07
POLR2L	-0.516562210486097	0.0863666580014265	-5.98103738687637	2.21720971654984e-09	2.04107961466248e-07
NABP1	0.85441924758427	0.142987338098376	5.97548887158405	2.29401200229688e-09	2.08626456021972e-07
PLOD2	-0.62641661631203	0.104932611586311	-5.96970385890737	2.37684609400425e-09	2.14158234636624e-07
EXOSC8	0.68048283901094	0.114113029218355	5.96323525606211	2.47291977967705e-09	2.20770480514105e-07
HSPA5	0.454645680378917	0.0763484708770615	5.95487604605729	2.60269018274261e-09	2.30243437893348e-07
STC2	1.37284103427144	0.233550152559121	5.8781423143105	4.14896157945213e-09	3.63725631798637e-07
EMC2	-0.580336483424222	0.0989162518241774	-5.86694777371634	4.43890415739444e-09	3.85669431746476e-07
CIDECP1	1.15937028130687	0.197791305297524	5.86158365031724	4.58473412165836e-09	3.9205986353797e-07
PDP1	1.34812744232378	0.230005506766573	5.86128332871593	4.59303508820559e-09	3.9205986353797e-07
VSTM1	1.46182081354114	0.249641868137947	5.85567166455175	4.75085999513864e-09	4.02005379240818e-07
TEX48	1.29128642452617	0.221071929512667	5.84102390282063	5.18809592601946e-09	4.35218633242201e-07
RCHY1	0.814862591553367	0.139752825919055	5.8307414264763	5.51816369479139e-09	4.58950862512949e-07
CLDN12	0.693458686818789	0.119635285162545	5.79643945242915	6.77376244071284e-09	5.58605782293022e-07
PPIE	0.466579903898478	0.0806137455248714	5.78784549533834	7.12949411382523e-09	5.83000901022129e-07
HAX1	0.435971958681649	0.0753844714894743	5.78331253197845	7.32438033621214e-09	5.93946208764003e-07
DPH3	0.513203289587248	0.0890941699019298	5.76023425721521	8.39972777580979e-09	6.75518603193431e-07
DYNLT3	0.67938205225694	0.118423055981508	5.73690694456513	9.64211982039655e-09	7.69077606330155e-07
PPCDC	0.720329413830563	0.125748392520901	5.72833894247065	1.01418776374008e-08	8.02362693410952e-07
CENPF	-0.402404685789452	0.0702941438937938	-5.72458335074738	1.03687892096219e-08	8.13699095151861e-07
ARHGAP5-AS1	-0.959022524560398	0.167656379909043	-5.72016719602729	1.06419280504876e-08	8.28452814874357e-07
RDH11	0.375884474216246	0.0658087804780412	5.7117678140483	1.11808568446833e-08	8.63499348854076e-07
RPL22L1	0.589103867491021	0.103335931758232	5.70086181512649	1.19203237377047e-08	9.13359608595308e-07
SLC6A14	1.24362690521789	0.218768540974107	5.68466974127274	1.31065689496433e-08	9.96406425382646e-07
ARL6IP5	-0.409692412411794	0.0721408309210536	-5.67906423007709	1.35433619834555e-08	1.02163143768221e-06
PGAM1	-0.570408476100457	0.100879980034523	-5.65432780523204	1.56457360713164e-08	1.171143520846e-06
GSTA4	-1.02144172306504	0.181016220741776	-5.64281874231675	1.67288439390379e-08	1.24265939214334e-06
LOC100289361	1.32375775390113	0.234814936077458	5.63745124570977	1.72585444183722e-08	1.27229466466046e-06
RBMS2	0.842826953520701	0.149787436207321	5.62682007824838	1.83562013309481e-08	1.34303906128914e-06
FTL	-0.376930018807899	0.0672266523814171	-5.60685391069823	2.06037426631212e-08	1.49623149145398e-06
COPS9	-0.542672482513986	0.0970371635051657	-5.59241905793235	2.23927554822189e-08	1.6141029896109e-06
COSMOC	0.984112998860005	0.176062057012484	5.58958026254474	2.27619138922117e-08	1.62864841239053e-06
DMKN	0.338443093853628	0.0606499311533655	5.58027169062743	2.40143177748012e-08	1.70571770997511e-06
AJUBA	1.14112704389162	0.204551577732391	5.57867632477773	2.42355727258163e-08	1.70895911735448e-06
ARHGAP5	-0.45622628435699	0.0821768004415594	-5.55176499821794	2.82799604882795e-08	1.97980068713272e-06
IL6	0.824411294704222	0.148790513752483	5.54075171805411	3.01175975706413e-08	2.09338815685651e-06
SNRNP27	-0.654343394252338	0.118155320215753	-5.53799349075014	3.05956630269961e-08	2.11153472989857e-06
DEF8	-0.677294800887528	0.122756873624974	-5.51736762991118	3.44115094934084e-08	2.35815773859406e-06
DNAJB4	-0.554637760569923	0.100795862969611	-5.50258457271349	3.74263591231651e-08	2.54682447991273e-06
MED8	0.559523512614353	0.102012300040042	5.48486322134417	4.13789452778739e-08	2.79623969790966e-06
PRDX2	-0.317243694991172	0.0578611762198075	-5.48284213556257	4.18546485184307e-08	2.8088798947093e-06
ANXA7	0.330958796565766	0.0605994365736265	5.46141705729657	4.7234892309133e-08	3.14823792506968e-06
DDX21	0.480655329818967	0.0881583357549012	5.45218243633013	4.97553721211017e-08	3.29367024564925e-06
WDR1	0.6894458658641	0.127021059842083	5.42780753617743	5.70505103561578e-08	3.75107105591738e-06
DDIT3	0.870004903522803	0.160618808310568	5.41658173581133	6.07492263133683e-08	3.96745450506971e-06
TMEM208	0.382386553822704	0.0706313124095853	5.41383900111151	6.16876365288104e-08	4.00188260707903e-06
GLS	-0.715555367332711	0.132229218189538	-5.41147695743787	6.2507038745064e-08	4.02818539091535e-06
ARL3	-0.446511110156456	0.0826090005042325	-5.40511454479562	6.47669895352429e-08	4.14636562610163e-06
SDC4	0.606545081310253	0.112374091288423	5.39755271304909	6.75560291184508e-08	4.27453078503436e-06
SHCBP1	-0.985200241472416	0.182535422637036	-5.39730988779884	6.76474916139443e-08	4.27453078503436e-06
PRSS16	1.03594581161577	0.192040668749423	5.39440847796403	6.87496579891206e-08	4.31614788317505e-06
RTL8C	-0.951016276770212	0.176492952431178	-5.38840935952415	7.10839969730358e-08	4.43409214451674e-06
RCAN1	0.986922027458939	0.183282413403392	5.38470663460106	7.25629001190636e-08	4.49751325515037e-06
MLH1	1.07547143676628	0.199855372740641	5.38124855998721	7.39709718512273e-08	4.55576915876135e-06
ADK	0.329312430957125	0.061282635087063	5.37366630023786	7.71515823109028e-08	4.72177388344274e-06
LAMC2	0.972440996255332	0.181247740731441	5.36525858105022	8.08333314974571e-08	4.91618218001097e-06
CDKN2A	-0.326235239944506	0.0610735513924055	-5.34167790322856	9.20901774487916e-08	5.56602184319373e-06
TRMT112	0.281077191812471	0.0528117032212222	5.32225197576133	1.02490471077696e-07	6.1563874941794e-06
G6PD	-0.808325842575726	0.152051801891773	-5.3161214304522	1.06002423254477e-07	6.32827963613078e-06
DDIT4	0.893362423586446	0.168121463309833	5.31379162421433	1.07367388584081e-07	6.37068328238836e-06
STAG3L4	0.650469775842172	0.122734051267031	5.29983137627352	1.15909681549832e-07	6.83586127976612e-06
EEF1B2	-0.302353327162113	0.057139207009739	-5.29152123358274	1.21303103416557e-07	7.11084638160553e-06
RBCK1	0.740431897334192	0.139977964153972	5.28963184890828	1.22562804374034e-07	7.14166855906425e-06
SH3BGRL	-0.645578534061466	0.122150695132536	-5.28509914217843	1.25636696686474e-07	7.27720652057191e-06
FAM81A	-2.24749746917662	0.425523452172965	-5.28172409229062	1.27973824923915e-07	7.36871769428768e-06
FARSB	0.497286799750844	0.0942214091879164	5.27785355830381	1.30705850874355e-07	7.48175667563736e-06
GSTP1	-0.419632025950863	0.0797140951818588	-5.26421362487423	1.40790667945286e-07	8.01189467705014e-06
SUSD1	1.27632201372519	0.243300405892522	5.24586882230278	1.55547549826294e-07	8.80019306604456e-06
SMUG1	0.495780826329009	0.0946082702065208	5.2403539906899	1.60268855009678e-07	9.01489149190273e-06
EIF4B	-0.376648099712965	0.0719183330804321	-5.23716392719683	1.63062852950352e-07	9.11933690839008e-06
C1orf116	1.8852280285365	0.360327162532356	5.23198977087166	1.67695032756454e-07	9.32480207858886e-06
DNAJC8	-0.367983773972173	0.0703854551788306	-5.22812238746237	1.71240147367183e-07	9.46782882971625e-06
TARS1	0.498581531682141	0.0955710692337222	5.21686673257619	1.81975087352645e-07	1.00045173730429e-05
EIF2D	0.55198652885104	0.105869911352834	5.2138187497997	1.84992227404613e-07	1.01005205851038e-05
FUNDC1	-0.644291689660643	0.123592942311603	-5.21301360425786	1.85797264899145e-07	1.01005205851038e-05
H1-2	-0.687891405678851	0.132070600615252	-5.20851273844672	1.90360284722344e-07	1.02910885035174e-05
ACOX2	-0.656225821884698	0.126104695159581	-5.20381751888198	1.95235724868595e-07	1.04386749378917e-05
PIN1	-0.542857367122707	0.104314705839096	-5.2040348746231	1.95007386021473e-07	1.04386749378917e-05
CFHR1	-2.11268970935994	0.406538995604606	-5.19677013079135	2.0278085417765e-07	1.07672680037135e-05
GGH	-0.439611391117253	0.0846053194116037	-5.19602542930604	2.0359442119857e-07	1.07672680037135e-05
SPINT1	1.25289101286474	0.243628906823547	5.14262050919996	2.70932541803377e-07	1.42510516988576e-05
CENPH	0.997171194496349	0.194182911406337	5.13521600471692	2.81820150784336e-07	1.47440424047439e-05
LAMTOR4	-0.391260923239718	0.0762474152431886	-5.13146474528748	2.87496078352162e-07	1.48022451769571e-05
PKM	-0.479521737161933	0.0934227157662276	-5.13281735848746	2.85436865758196e-07	1.48022451769571e-05
RNF7	-0.33977311371754	0.0662135824086563	-5.13147154039381	2.87485697746235e-07	1.48022451769571e-05
PRELID3B	0.423527404521336	0.0825629464322788	5.12975157528721	2.90124800126133e-07	1.48589706843548e-05
PCGF1	0.595097325148634	0.116209502744719	5.1209007102965	3.04079729999281e-07	1.54921458252513e-05
ZNHIT6	1.21884432242224	0.238698217315854	5.10621460071241	3.28676407384609e-07	1.66580735430189e-05
NAA20	0.341559516959692	0.066947820521269	5.10187657044309	3.3630206503733e-07	1.69562455693174e-05
TERF1	-0.530341154848937	0.104108134073533	-5.09413754812232	3.50332360353528e-07	1.75725989618566e-05
H3C2	-0.963229922575407	0.189647863314641	-5.07904442338657	3.7933801156808e-07	1.89299394388153e-05
INO80C	0.616895367720962	0.121740439726138	5.0673003080053	4.03497440379791e-07	2.00328244506926e-05
NDUFA7	0.314771891934979	0.0621955250002053	5.06100546516715	4.1705125958299e-07	2.06006386142237e-05
RPARP-AS1	0.837176704127554	0.165620584883888	5.05478654549177	4.30872395710977e-07	2.11758549629471e-05
CPM	0.519550903946155	0.102883224491391	5.04990883124615	4.42020970350198e-07	2.1614603329034e-05
WFDC3	0.959373260063591	0.190152760123487	5.04527654208418	4.52865885181236e-07	2.2034189643493e-05
GALNS	-0.976891806305292	0.193862471972084	-5.03909702774224	4.67733330747918e-07	2.26443434900895e-05
EMG1	0.589448589271567	0.117065024123516	5.03522374581873	4.77291003386321e-07	2.29926670987737e-05
ALG5	0.419860824889265	0.083518761811196	5.02714379121676	4.97839063506851e-07	2.3864393728991e-05
IER3IP1	-0.546387678558194	0.108789167198612	-5.02244564075645	5.10176391337437e-07	2.42930953445125e-05
SAMD8	-1.33472728673501	0.265784254676436	-5.02184483561638	5.11775207648244e-07	2.42930953445125e-05
CTH	0.833404285543009	0.165993210428398	5.0207130965908	5.14800037009045e-07	2.43180541754127e-05
SEPTIN10	0.689319600936466	0.137337526213571	5.01916424404295	5.1896765172852e-07	2.43964938114504e-05
STRADB	-1.190058920011	0.237209805487264	-5.01690441323219	5.25106763302434e-07	2.45664130466153e-05
GALNT3	3.23077248182376	0.645491411887658	5.00513627652423	5.58225244731241e-07	2.59908605573192e-05
FAM32A	0.483440209345291	0.0967838486664178	4.99505047594823	5.88203808811757e-07	2.72562441121295e-05
ID1	-0.98001441036335	0.197334748585429	-4.96625362430321	6.82586741849077e-07	3.14798653314378e-05
PPIA	-0.341201101414691	0.0687225149687418	-4.96490999448849	6.87329384020994e-07	3.15490671505108e-05
TMSB10	-0.341997461377672	0.0689869654869329	-4.9574214340889	7.14349140853564e-07	3.26353591063194e-05
ZCCHC9	0.507842843438161	0.102714248873444	4.94422973451215	7.6445512773919e-07	3.47612749907947e-05
TFPI	-0.504907291822301	0.102548808697659	-4.92358027591429	8.49749945331257e-07	3.84600777582254e-05
LIAS	0.691505792360366	0.140535118373327	4.92051951401502	8.63147933500485e-07	3.88856136152464e-05
HMGN3	-0.371341919522981	0.0756366027924749	-4.90955312392647	9.12841694044343e-07	4.09348503444493e-05
CCDC167	-0.404499834291755	0.0827474737775892	-4.88836475393775	1.01677012502617e-06	4.51789501672587e-05
TAF12	-0.54072801936376	0.110605217921863	-4.88881112051835	1.01446770984573e-06	4.51789501672587e-05
NDUFA8	-0.447272583292369	0.0917013236949731	-4.87749320587928	1.07442547769776e-06	4.75237923794403e-05
RPS16	-0.205229840038675	0.0420923343030802	-4.87570583662444	1.08420074685933e-06	4.77391740619373e-05
HMGB3	-0.438898360568658	0.0900703221207061	-4.872841022823	1.10004742046828e-06	4.82187452638597e-05
THOC5	0.616014140689214	0.12645933516591	4.87124291679239	1.10898392342285e-06	4.83924778422769e-05
MAP4K5	-0.682264733805921	0.140329571827723	-4.86187426441739	1.16279477585118e-06	5.05140891241422e-05
GARS1	0.583466071527251	0.12007216685905	4.85929492895858	1.17804533180033e-06	5.09491516611068e-05
ANXA1	0.329235759712541	0.0679013631902841	4.84873564010643	1.2425087407179e-06	5.32636676472507e-05
CCNH	0.385699213167926	0.0795444781011929	4.84884962947719	1.2417950644773e-06	5.32636676472507e-05
DLGAP1-AS1	0.512161166699092	0.105654055556433	4.84752964760101	1.25008355161328e-06	5.33533466699509e-05
PNRC2	0.555148776792139	0.114648501959691	4.84218081617256	1.28421820162872e-06	5.4570861659603e-05
LARS1	0.558148720470374	0.115293899904594	4.84109498362225	1.29125630376665e-06	5.46313699650141e-05
CSTB	-0.402424721076374	0.0832589776172872	-4.83340935227648	1.34214407233749e-06	5.65385453156543e-05
PLAAT3	-0.404428110052484	0.0839877275332192	-4.81532388041482	1.46961331254616e-06	6.16414101051152e-05
U2AF1L4	0.691119189849049	0.14362576033272	4.81194451641558	1.49468853443788e-06	6.24240949725968e-05
ASPH	-0.314575335881334	0.0654825437944225	-4.8039571716841	1.55560117502665e-06	6.46904061289928e-05
NMT2	-0.810297525713565	0.16896109367617	-4.79576397195071	1.62056006461443e-06	6.71049786755873e-05
MRPS18B	0.373568122056099	0.0779705410800406	4.79114441020248	1.65832711527576e-06	6.83778862658831e-05
GAPDH	-0.355459251358869	0.0744017649567824	-4.77756477370321	1.77430903519755e-06	7.28514819472883e-05
ELOA	0.713573921647762	0.149402274448033	4.77619182361221	1.7864598904041e-06	7.29833526467131e-05
LOC105376805	-0.583519202638877	0.122189915432219	-4.7755103240297	1.79252094158508e-06	7.29833526467131e-05
ENPP5	1.03669132526423	0.217285559797717	4.77110087862876	1.8322174245649e-06	7.42887823268377e-05
GPX4	-0.451000576728685	0.0946060537252562	-4.76714289381976	1.86856787607089e-06	7.52208668012552e-05
NGRN	0.461679781062513	0.0968508174965434	4.76691671785827	1.8706658890046e-06	7.52208668012552e-05
GHITM	0.290928141149729	0.061100771198908	4.7614479398736	1.92208885080265e-06	7.69705621693851e-05
AKR1B1	0.436044907172395	0.0920392461110693	4.73759755318067	2.16266757455727e-06	8.58976251755786e-05
NABP2	-0.721783837973851	0.152336698447608	-4.73808245373054	2.15750030712672e-06	8.58976251755786e-05
DEK	-0.433028346848242	0.0914579991912377	-4.73472359637766	2.19353828471739e-06	8.64183038404246e-05
TMEM123	-0.61078620918015	0.128996469653894	-4.73490639564733	2.19156220271685e-06	8.64183038404246e-05
GSTM3	-0.672758599312169	0.142170655012021	-4.7320496571904	2.22264019562747e-06	8.72117409018183e-05
SCD	-0.838788157268985	0.177482086112905	-4.72604405120295	2.28936005167259e-06	8.94689263567307e-05
SCAMP1-AS1	0.844038778316514	0.178965794223983	4.71620167404819	2.40288264234974e-06	9.35298039708211e-05
QKI	-1.06899448847335	0.226923316370866	-4.71081819871815	2.46724255751824e-06	9.56523399490438e-05
S100A4	-0.827801577725612	0.175986169596934	-4.70378768752992	2.5537881798338e-06	9.86147332458836e-05
NUCKS1	-0.556232791811795	0.118294133349396	-4.70211646226696	2.57478560042741e-06	9.90325639437121e-05
OST4	-0.336466930493769	0.07160346457661	-4.69903142932108	2.61398228623978e-06	0.000100144337115745
NME7	0.447151179218964	0.0952178400208804	4.69608614437071	2.65193735699804e-06	0.000101077165102328
SYNM	-1.11700294693596	0.237886220832109	-4.69553445772841	2.6591053608258e-06	0.000101077165102328
RNASEH2C	-0.728439219133753	0.155235675699384	-4.69247301467214	2.69922148182355e-06	0.000102202818053016
GTPBP10	0.663308607513827	0.14152552317919	4.68684794525712	2.77444940356553e-06	0.000103839104408062
SEC62	0.33724370217321	0.0719531079751155	4.68699284386496	2.77248657457766e-06	0.000103839104408062
SERPINB5	1.5089405900204	0.321884666198875	4.68782998531564	2.76117253146649e-06	0.000103839104408062
ICAM1	0.539071844011802	0.11512087494921	4.68265937215672	2.83176863664864e-06	0.000105578316487463
BSPRY	1.90005112086695	0.406230715606377	4.67727093957128	2.90718031170265e-06	0.000107976227531216
CNDP2	0.664971869097615	0.142348813280282	4.67142544973871	2.99116661772933e-06	0.000110673164855985
NARS1	0.416244645638698	0.0891415988727455	4.66947699954215	3.01967503716278e-06	0.000111304764343299
LOC101929128	1.10496773496067	0.236855406451178	4.66515732748719	3.08381002826857e-06	0.000113239831641817
KRT15	1.53159545998098	0.32839844126194	4.66383291618409	3.10373415533502e-06	0.000113542996487087
NRBP1	-0.728170243304007	0.156244735621947	-4.66044657700278	3.15524050295387e-06	0.000114994926345483
ILF3-DT	0.553446545811024	0.118929287937856	4.6535765529868	3.26226407740644e-06	0.000118451834840455
RAB31	-0.669053044669498	0.144419494715868	-4.63270589601353	3.60917092105927e-06	0.000130560751794899
SARS1	0.504571946543035	0.109489173279288	4.60841863565777	4.05743091744883e-06	0.000146232815769239
CST6	1.04156789910618	0.226101118937785	4.60664637132019	4.09215043461452e-06	0.000146681437732937
RIDA	-0.371702570720449	0.0806953298361261	-4.6062463772723	4.10002580036571e-06	0.000146681437732937
ASCC1	0.492929219199632	0.107277489133102	4.59489892225236	4.32959087329964e-06	0.000154326918637651
MARVELD3	2.81914144508416	0.613791166623619	4.59299774643527	4.36923782756557e-06	0.000155171727372411
MCL1	0.68964649041685	0.150355408524199	4.58677540891955	4.50144468825563e-06	0.000158747840866152
MYL6B	-0.46141179948137	0.10059725191299	-4.58672369977321	4.50255925177864e-06	0.000158747840866152
RPL22	-0.331436229128424	0.0724233451073779	-4.5763728344365	4.7310706990632e-06	0.000166202342861314
PFDN2	0.451435050030875	0.0989915204792638	4.56034060134918	5.10707166276199e-06	0.000178765878958046
SERPINI1	-0.884961013650288	0.194326047214652	-4.55400100158864	5.26351049552671e-06	0.000183581435956883
GTF2H3	0.518970830848397	0.114030780904062	4.55114686345107	5.33542882155671e-06	0.00018542520665203
LINP1	0.426458092979146	0.093970878502828	4.53819417008336	5.67380062045597e-06	0.000195786361126443
LOC100288175	0.73476271887072	0.16190413842518	4.53825779882873	5.67208927183653e-06	0.000195786361126443
ARHGAP19	-1.01642844325986	0.224032115424481	-4.53697650148955	5.70664623109125e-06	0.000196223938073318
STX12	0.840556918678855	0.185756637903304	4.52504377860462	6.03830050271214e-06	0.000206896838703844
FGFBP1	1.4303328489878	0.316298166962273	4.52210287123924	6.12282881776126e-06	0.000209057007809245
LOC107985911	-0.632620752807627	0.140109505134319	-4.51518797529941	6.32606272703106e-06	0.000215174361110288
RABGEF1	0.571058893432227	0.126493995157534	4.51451385278042	6.34621741225491e-06	0.000215174361110288
MAK16	0.68304216714632	0.151629507645021	4.50467839508777	6.64735357491416e-06	0.000224602075130173
TMX1	-0.268706122569948	0.0598071484646593	-4.49287634451808	7.02675895617913e-06	0.000236599970251139
JPT1	0.384703085628067	0.0856527642668728	4.49142638793801	7.07477535276246e-06	0.000237395306750798
MAGOHB	0.630669651592752	0.14061354414132	4.48512734277512	7.28704010064151e-06	0.000243677619310456
RIOK3	0.67912808338146	0.151491978326144	4.48293098344375	7.36247465254626e-06	0.000245356989191533
SLC50A1	0.336936311755676	0.0753506992390327	4.47157511686552	7.76455767488063e-06	0.000257873415475302
MGLL	0.585018893313666	0.131211901669294	4.45858101186694	8.25040146840091e-06	0.000273077063568059
CDC25B	-1.08170848026319	0.242973523780287	-4.45196029358881	8.50899028064624e-06	0.000280681303121927
SHMT2	0.342618499784987	0.0771162643287921	4.44288248097966	8.8761652350291e-06	0.000291803932101582
GPRC5A	0.323463293801628	0.0730050141347449	4.43069969419654	9.39278193790178e-06	0.000307748016962028
CSF1	-1.00786619261394	0.227748706416038	-4.42534321478354	9.62890695136463e-06	0.000314425817260836
SPRYD4	0.554900288704701	0.12548195104373	4.42215222260386	9.77225664297087e-06	0.000318039563186453
GOLGA4	-0.617924578451652	0.140203458843095	-4.40734189834207	1.04646933970663e-05	0.000339439771489507
MAPRE1	-0.561464255497749	0.127980885706919	-4.3870946227355	1.14874823122676e-05	0.0003713777089059
LGALS1	-0.317582236194374	0.0726152841673747	-4.3734902346779	1.22275716924e-05	0.000393995033572
ATG12	0.418543170633815	0.0958932537726671	4.36467795352998	1.27310175413602e-05	0.00040886314090751
APLP2	-0.548887323091172	0.12591560098342	-4.35916851291086	1.30557552982443e-05	0.000417520056497429
BASP1	-0.690172352321842	0.158354190876503	-4.35840913651658	1.31011294188676e-05	0.000417520056497429
RBFOX2	-0.435649172548607	0.099966788165549	-4.35793907699779	1.31292916748755e-05	0.000417520056497429
ZDHHC9	-0.969687867061624	0.222697010870235	-4.35429224340446	1.33497517528643e-05	0.00042314799448574
RIMKLB	1.04469872503139	0.24067205079026	4.34075631798981	1.41993125165291e-05	0.000448615292527094
TLE4	-1.08958316550731	0.251190247691715	-4.3376810028252	1.43993939254178e-05	0.000453464408699809
ATP5F1E	-0.28914376838616	0.0669073623966674	-4.32155383247571	1.54934239855268e-05	0.000486343576784392
ZHX1	0.785673595967792	0.181840741541019	4.32066867583996	1.5555709437743e-05	0.000486728644818898
GLRX5	-0.787527451115757	0.182712901984301	-4.31019070116581	1.63113822733399e-05	0.000507438371323893
TMEM147	-0.299472873509504	0.0694824845313447	-4.31004843205351	1.63218795832266e-05	0.000507438371323893
HMGCS1	0.711417134020705	0.165222706929258	4.30580727820484	1.66377861605735e-05	0.000515612411237389
TMEM38B	-0.519565910424275	0.120767977000336	-4.30218277501518	1.69123707662769e-05	0.000522458031513144
NDUFAF2	0.337937240582575	0.078646159728307	4.29693251075477	1.73177892137849e-05	0.000531606961638299
PTPN11	-0.501811040161433	0.116766048273818	-4.29757662933561	1.72675573958518e-05	0.000531606961638299
IGFBP4	-0.844982840343155	0.196842259781259	-4.29269020423838	1.76521220793134e-05	0.000540166037590563
LINC00467	0.37672604037885	0.0877969660789736	4.29087766016863	1.77968344831859e-05	0.000542887135911855
SFTA3	-0.454303787130291	0.105989897305494	-4.28629330417083	1.81679084274606e-05	0.000552474740336311
IL18	0.41522842800033	0.0969492810341213	4.28294489212551	1.84435863186572e-05	0.000559110711734745
DEGS1	-0.404941534271763	0.0946126977961435	-4.27999141451676	1.86900523196448e-05	0.000564822668082184
SLCO4A1	-0.671255265544546	0.156904885377369	-4.27810302993513	1.88492777433313e-05	0.000567870965078505
GRAMD2B	0.630479278157252	0.147718034535033	4.26812663830648	1.97121417109175e-05	0.000592033490706598
NUDCD1	0.373663961908267	0.0876058480406069	4.26528559754444	1.99646653573779e-05	0.000597772795669676
CHCHD7	-0.361925456653688	0.0848933822045084	-4.26329411380746	2.01435100903374e-05	0.000601277597205747
ARL13B	0.57623458687777	0.135280028982323	4.25956877162607	2.0482167452774e-05	0.000606479408999509
KLRC3	1.11092627115717	0.260822298862831	4.25932244290745	2.05047503402362e-05	0.000606479408999509
PLAUR	0.511756262897092	0.120120447188832	4.26035928831167	2.04098544202887e-05	0.000606479408999509
ACAT2	0.533821101211341	0.125582359009353	4.25076503915319	2.13041568760906e-05	0.000624072006116627
SCFD1	0.263819270943897	0.0620634599923617	4.25079863379137	2.13009613322399e-05	0.000624072006116627
SNW1	0.326890976458157	0.0768823856506178	4.25183185578646	2.12029031126402e-05	0.000624072006116627
UBXN8	-0.596673350302806	0.140386466261666	-4.25021988366505	2.13560762549416e-05	0.000624072006116627
GNA12	-1.05216987534623	0.24770938265496	-4.24759798788816	2.16074669172505e-05	0.000629527726262769
MT1L	-0.354625635908864	0.0835032038762053	-4.24685065299533	2.16796366331475e-05	0.00062974490769301
CRIP1	-0.750535488765054	0.176795901771417	-4.24520863461776	2.1839012196949e-05	0.000632486391930091
HIPK3	-1.28985555247478	0.304336214125862	-4.23825852003715	2.25260296387491e-05	0.00065044746117112
SHC1	-0.633673157719209	0.14955229388805	-4.23713432435583	2.26390708490311e-05	0.000651777510153614
VAPA	-0.327417157831402	0.0775205850389415	-4.22361567146233	2.40413890111031e-05	0.000690108426156474
ZNF410	0.422538037038891	0.100075237212118	4.22220370203357	2.41925314929374e-05	0.000692404482228745
ADIRF	-1.25713493731639	0.298060188977556	-4.21772173475691	2.46783099525852e-05	0.000704236463778906
SYNGR1	-0.941510944430372	0.223787893081669	-4.20715764139563	2.58602752467295e-05	0.000735808007093348
SEPTIN6	-1.07371875081448	0.255418952182129	-4.20375520939751	2.62522846589857e-05	0.000744661476907297
STN1	-0.664970953521665	0.158208370087095	-4.20313383644363	2.63244834093218e-05	0.000744661476907297
STXBP2	0.879764258827172	0.209475637174736	4.19984047163112	2.67103105163039e-05	0.000753385598939575
GYPE	-0.482339521996005	0.114887363552765	-4.19836879427106	2.68844547105486e-05	0.00075610586355014
TRAPPC2L	-0.499306975777243	0.119218024729959	-4.18818359814486	2.8119599600733e-05	0.000788564333471854
CCNB1IP1	0.46056987173734	0.110060476253882	4.18469815335815	2.85545272233537e-05	0.000798460070144985
STYXL1	0.595625594720641	0.142469126160973	4.1807345266346	2.9056894489433e-05	0.000810179485033447
HMMR	0.394146066898661	0.0943406421851178	4.17790315784852	2.94208865216175e-05	0.000817984704976744
KRT80	-0.749006635113693	0.179407316182958	-4.17489459766436	2.98124052037013e-05	0.000826508589849623
CENPK	0.37965743924352	0.0909547821567349	4.17413389643755	2.99121804777628e-05	0.000826918830196336
SECISBP2L	-1.02182748651192	0.245391747126627	-4.16406622666342	3.12629368662343e-05	0.00086181200749384
2001-03-01	0.497720074231511	0.120092371103411	4.14447703595534	3.4059008328926e-05	0.000936237881493725
SPA17	-0.555516029464498	0.134362418233453	-4.13445989412973	3.55790376232302e-05	0.000975266521441277
TMEM256	-0.389175219276237	0.0942321291087708	-4.12996313419829	3.62821409582356e-05	0.000991745824900535
AKIRIN1	0.865062565981017	0.209646385816792	4.12629372364656	3.68656366560613e-05	0.00100487257787152
SNU13	0.267228820027454	0.0648060129976691	4.1235189092263	3.73127813099865e-05	0.00101421976236726
SMYD3	0.515748755460104	0.125182470884632	4.11997583859337	3.78912130950536e-05	0.00102707352264058
FHOD1	-0.601189009313626	0.145972500179154	-4.11850868194886	3.81332205449461e-05	0.00103076213645242
ARID3A	0.894249506258926	0.217241685911053	4.11638080651366	3.84868220679396e-05	0.0010374384087067
U2AF2	-0.999388528527449	0.243046623361711	-4.11192105738544	3.92380476434027e-05	0.00105476641330926
LAGE3	-0.553774710491674	0.134857270385668	-4.10637638525515	4.0191438961824e-05	0.00107741843674245
IFI30	-0.50003566789	0.121815607793493	-4.10485714390295	4.04564807013632e-05	0.00107858085946566
WSB1	0.731099924232736	0.178095047058287	4.10511092985904	4.04120909678044e-05	0.00107858085946566
DHRS3	-0.489702473001707	0.119382344598389	-4.10196729381638	4.09652188416975e-05	0.00108915995778295
PRR11	0.485248131352797	0.118560917641594	4.0928169333143	4.2616417062763e-05	0.00112997371781402
IL24	1.16865570284095	0.285659862710137	4.09107422986758	4.29379659168117e-05	0.00113540583243613
RAB4A	-0.630686113976618	0.154257461125271	-4.0885290693618	4.34117152735434e-05	0.00114482222581802
AARS1	0.484824387529268	0.11879485103212	4.08119024786842	4.48056607269413e-05	0.00117732635510358
LYRM4	-0.396285296552866	0.0971120252968004	-4.08070262505299	4.48997688494387e-05	0.00117732635510358
OXCT1	0.413687693508238	0.101390390203686	4.08014697129746	4.50072350322199e-05	0.00117732635510358
CCN1	0.729759821515537	0.178925497388827	4.07856807534635	4.53139343252746e-05	0.0011821713000516
PDLIM2	1.03324537708405	0.253418867281675	4.07722356337265	4.55766662797991e-05	0.00118584636248322
MRPL39	0.387326712475111	0.0950316029194711	4.07576743500084	4.58628385351611e-05	0.00119011008476174
MRPL41	0.327574619844298	0.0805851298074662	4.06495119666542	4.80425137606214e-05	0.00124335558884204
FEZ2	-0.873273613349171	0.214913624737536	-4.06337017681248	4.83692293035483e-05	0.00124849063754066
CD320	-0.37752204436805	0.0929552634531683	-4.06133047601171	4.87938430552861e-05	0.00125280445058308
CDH3	0.802824887908061	0.197646549930121	4.06192209371682	4.86703208708152e-05	0.00125280445058308
EIF5	0.394169650569285	0.0971042325945893	4.05924273368129	4.92321158863462e-05	0.00126073084128957
NINJ2	-1.14677487882855	0.282860433643665	-4.05420745509147	5.03045595741663e-05	0.00128481278009505
CNOT7	0.43946921090828	0.108498531385022	4.0504622993353	5.11165450441965e-05	0.00130213376917559
FTH1	-0.36876315455954	0.0910974210703677	-4.04800871667586	5.16552231757531e-05	0.00130900254355014
RPL23A	-0.263903693298416	0.0651897763389301	-4.04823744027509	5.16047809813717e-05	0.00130900254355014
CRIPT	-0.385797873977529	0.095341299003733	-4.04649273723891	5.19907370058097e-05	0.00131408275793126
RFC4	0.293531389966914	0.0725563025064919	4.04556709516241	5.21966128043255e-05	0.00131586849533391
SERP1	0.356335602199621	0.0881268619562864	4.04343913183218	5.26728350865812e-05	0.00132444278611763
HERPUD1	0.662560032914102	0.164083466056531	4.03794513144811	5.39214606648439e-05	0.00135234467456082
AAGAB	0.616657191731574	0.152745375402144	4.03715785245907	5.41026669318061e-05	0.00135340116173112
TMEM126B	-0.365874808884197	0.0907010374330557	-4.03385473020902	5.48692467283664e-05	0.00136905805106086
EIF4EBP1	0.453885269136166	0.11261045293742	4.03057848802368	5.56397452442847e-05	0.0013847323810029
RHPN2	0.65121960183757	0.161656746694608	4.0284096714368	5.61554284267375e-05	0.00139400120923618
WASHC3	0.380633041493477	0.0946845022372887	4.02001417866224	5.81946389357579e-05	0.0014409466449971
NDUFA11	-0.248494720447826	0.0618537800450251	-4.0174540709871	5.88302969325928e-05	0.00145298888185548
COMT	-0.557626108726292	0.138920688192537	-4.01398896004209	5.97011399939916e-05	0.00146573214787314
MORN2	-0.403816567449608	0.100611911039934	-4.01360597642688	5.97981361325288e-05	0.00146573214787314
TGDS	0.653408279320898	0.162754153377752	4.01469496022223	5.95227255739948e-05	0.00146573214787314
EBNA1BP2	0.416889815651131	0.104225911990195	3.99986728530953	6.33780155704892e-05	0.00154957655657394
FGFR1OP2	-0.485800052371555	0.121592792938383	-3.99530301617246	6.46115601672425e-05	0.00157577717290084
IARS1	0.319942628475109	0.080129597511535	3.99281462045347	6.52936138403596e-05	0.00158843039070135
SRI	-0.415950362586597	0.104271084105907	-3.98912475259317	6.63175390870312e-05	0.00160931664053841
RPLP1	-0.215062627658911	0.0539251149820363	-3.98817188856349	6.65844137163801e-05	0.00161177345739825
SF3B6	0.219624461251611	0.0550862652014728	3.98691870738297	6.69369475824161e-05	0.00161628644398137
CUTA	-0.236450022797456	0.0593744456570009	-3.98235335388898	6.82362280759284e-05	0.0016435810282348
DNMBP	-0.929507288286205	0.233810853257853	-3.97546681573895	7.02413382632262e-05	0.00168769990775174
TRIM16L	-0.393537867433789	0.0990746827301956	-3.97213351170135	7.12317752018303e-05	0.00170728178445569
MET	0.978913526462983	0.246504796252395	3.971174359872	7.15192100969044e-05	0.00170995929595326
APTX	0.445564580709674	0.112254837247214	3.96922388055694	7.21071096841269e-05	0.00171978991258882
PLEKHJ1	0.491043331210644	0.123763278234025	3.96760119978501	7.25996869621329e-05	0.00172730453258806
MTIF2	0.500167023092586	0.126110437331351	3.96610331132555	7.30572060458572e-05	0.0017334622831468
TSEN15	0.535935289321169	0.135146436910318	3.96558948629042	7.32147773479945e-05	0.0017334622831468
FAM24B	0.363717125125955	0.0917738624790759	3.96318859532452	7.3955311987159e-05	0.00174674548773554
LAMTOR2	-0.305110416201538	0.0770159501044262	-3.96165230433226	7.44328786724717e-05	0.00175376838344267
CYB5D1	0.991880797015837	0.250522213446875	3.95925288767325	7.5184592719119e-05	0.00176720113949214
RPS25	-0.176349689892533	0.0446154234235755	-3.95266202492986	7.72865627198028e-05	0.00181223022126844
NUDT22	0.618387444005117	0.156592028548473	3.94903527170091	7.84667902390136e-05	0.00183548157648039
MAL2	1.32449572527543	0.335643653901545	3.94613665379756	7.9422296085481e-05	0.00185337736980292
AZIN1	0.340290701679363	0.0863002859136726	3.94310051324466	8.04349239397339e-05	0.0018725173321951
IL23A	1.64510248080558	0.417748246535396	3.93802366484904	8.21554935660406e-05	0.00190800741740129
EFCAB2	-0.551890359104002	0.140302598573147	-3.93357189899996	8.36927889670738e-05	0.00193743107572459
HNRNPH3	0.28109135930275	0.0714662330146318	3.93320519979275	8.38206230479964e-05	0.00193743107572459
BABAM2	0.382183809707668	0.0972148869748461	3.93133008328813	8.44771919981257e-05	0.00194797998894256
SNTB2	-1.15648156501136	0.294305700638262	-3.92952485291075	8.51138797454003e-05	0.00195802166383567
ANKRD12	-0.431492584079779	0.109875586977541	-3.92710151498874	8.59756997154651e-05	0.00197207439809707
SDR16C5	0.793449943397856	0.202066882251143	3.92666989542454	8.61300605478631e-05	0.00197207439809707
CEP20	-0.359012011811568	0.0914482860217515	-3.92584735515081	8.6424952310545e-05	0.00197418124632374
CCDC59	0.41954844717891	0.106910385817077	3.9243001881665	8.69822190951232e-05	0.00197762610751085
LINC01589	0.876438122199655	0.223312297084589	3.92471947869341	8.68308623839175e-05	0.00197762610751085
DDX10	0.590274716152908	0.150856251200429	3.91282901076909	9.12211281905916e-05	0.00206916736229055
MPST	-0.691798622768975	0.177017729411894	-3.90807533837055	9.3034298261573e-05	0.00210538780554271
CUL4B	-0.620719350289939	0.158866460486372	-3.90717680994211	9.33808222282936e-05	0.00210832663829124
GSTT1	-0.362508236582347	0.0929199423725017	-3.90129639909921	9.56789145336506e-05	0.00214035862866925
HDDC2	-0.315481505929537	0.0808760320153787	-3.90080346510506	9.58739622178222e-05	0.00214035862866925
OAF	-1.20715412524191	0.309382725429009	-3.90181489146816	9.54741580949209e-05	0.00214035862866925
PRKCA	-1.11657248565178	0.286134600088733	-3.90226307935329	9.5297498894623e-05	0.00214035862866925
REEP3	-0.654079463029568	0.167680891016352	-3.90073942871512	9.58993281368611e-05	0.00214035862866925
BZW1	0.271699345583171	0.0698311179172137	3.89080618622312	9.99117149773979e-05	0.00221972807864169
COMMD10	-0.488597117293953	0.12556915710118	-3.89105994316946	9.98072699570338e-05	0.00221972807864169
NUP210	-1.23509106322757	0.317590019637124	-3.8889479733613	0.00010067969566718	0.00223169503083674
ANXA4	-0.383112747788886	0.0985890145047733	-3.88595777849405	0.000101927222192121	0.00225421317988984
VEPH1	1.02791144442308	0.264571381687759	3.88519513284393	0.000102247729660497	0.00225617382613673
TGOLN2	-0.437629631029282	0.112703075840708	-3.88303183178263	0.00010316205686989	0.00227119903936855
SYNPO	-0.903805547941384	0.232873232806437	-3.8811053423758	0.000103982785492755	0.00228410041902934
TLE6	-1.00424178924551	0.259154803011537	-3.87506531839506	0.000106596102595018	0.00233623124854082
UCHL3	0.40620665106858	0.104909309808053	3.87197906279046	0.000107955227419749	0.00236070183825074
SPP1	-1.40955113540477	0.364352357840192	-3.86864831549413	0.000109440358524141	0.00238781194797852
GTPBP4	0.344095022457763	0.0889727973339987	3.86741827579109	0.000109993672575508	0.00239451549850619
CXADR	0.42117734923412	0.109068303701564	3.86159255200811	0.000112650322309703	0.00244687563927616
CFLAR	0.412007131841602	0.106910004364105	3.85377527848957	0.000116310356599046	0.00252074850794058
ARHGDIB	0.671339538066054	0.174324770942788	3.85108515809485	0.000117595595679028	0.00254293942567248
POLR3C	0.502436778709945	0.130621174892232	3.84651859948799	0.000119808039837847	0.00258503777308668
GET1	-0.335905470176973	0.0873790397980793	-3.84423393703116	0.000120929605806096	0.00260346458871487
SENP2	0.52723576257422	0.137277125001841	3.84066728209198	0.00012270032545156	0.00263575467322103
PCBD1	-0.260584453762332	0.0678695804631825	-3.83948820640924	0.000123291051441825	0.00264261062022113
AP1M2	0.726767968430026	0.189414562499712	3.83691707141647	0.000124588520375931	0.00266455141050151
SPINT2	0.459989019562665	0.120061521211392	3.83127762268449	0.000127479562882286	0.00272040268949018
LRIF1	0.361984943156789	0.0945427492758736	3.82879645376638	0.000128771451719801	0.00274195841725468
MRPL33	0.173182312875909	0.0452890582325896	3.823932747431	0.000131339754055789	0.00279053962165258
PDIA4	0.582897452504685	0.152536956043611	3.8213523307626	0.000132721876882457	0.00281376162079126
CD151	-0.422905324975034	0.110707328027466	-3.82003009656338	0.000133435391127511	0.00282273867622132
DDOST	0.343902159490465	0.0902751716717167	3.80948773757037	0.000139255012588481	0.00293945884489915
HHLA3	-0.497580401084174	0.130710299121002	-3.80674211925373	0.000140809436208892	0.00296583684794097
CSNK2A1	0.304389274429437	0.0800448517473098	3.80273393959615	0.000143108022776855	0.00299480466589586
S100A10	-0.401534433156402	0.105571115055875	-3.80344976884904	0.000142694938326282	0.00299480466589586
UROS	-0.516290503692911	0.135767292300001	-3.80276055408162	0.000143092644187367	0.00299480466589586
BNIP1	0.460734579548735	0.121313692092581	3.79787781248239	0.000145940228990684	0.00304752010366598
MIEN1	-0.330787951520188	0.0871732256951317	-3.79460492464788	0.000147878736540877	0.00308138754877789
ARL2BP	-0.516396443699316	0.136222580456523	-3.79082852467423	0.000150145590549286	0.00311528089900875
SLC29A1	-0.590411716634979	0.155742693094089	-3.7909432853989	0.000150076223964321	0.00311528089900875
PUM3	0.429775030848278	0.113605297869682	3.78305447815714	0.000154915490686491	0.00320740987206435
HPS5	-0.813754345041129	0.215279907059498	-3.77998279614747	0.000156839195372493	0.00324034439526481
PPP2R2C	-1.4370374611326	0.380351896864252	-3.77817876808297	0.000157979461781053	0.00325698759023608
RABGGTB	0.419396815457759	0.111026953256425	3.77743244461669	0.000158453465772209	0.00325985343642572
OBSCN-AS1	-1.5721235785259	0.416542115916554	-3.77422478652998	0.000160505988930982	0.00329511345630251
SNHG1	0.873800161895473	0.231604212006977	3.77281636773147	0.000161415092642916	0.00330680056106993
COMMD1	-0.417743394261237	0.11081734198234	-3.76965722862951	0.000163471901092489	0.00333489532396439
GOLT1B	0.341379419968399	0.0905486308904597	3.77012238187653	0.000163167515166898	0.00333489532396439
GAS2L3	-0.821571747081288	0.218173594042982	-3.765679117517	0.000166096998512614	0.00337759033878358
LRRC40	-0.594803682189366	0.157970122022468	-3.76529228802372	0.000166354366451465	0.00337759033878358
QRSL1	0.491767759296589	0.130618570759488	3.76491456335177	0.000166606038702715	0.00337759033878358
CALR	-0.403246726320439	0.107301470055562	-3.75807270964353	0.000171227130923438	0.00344258514672723
CAPZA1	0.393656428475505	0.104739532415648	3.75843217356864	0.000170981372972004	0.00344258514672723
PRXL2A	-0.476526998422033	0.126751644428575	-3.75953306618091	0.000170230778128721	0.00344258514672723
RNASEH1-AS1	0.447904763335529	0.119184394655343	3.7580822945049	0.000171220573645401	0.00344258514672723
MAP1B	0.404494164483317	0.107675303448846	3.75661039743882	0.000172230312177873	0.00345561477897501
TMEM19	-0.466095222503168	0.124103245581017	-3.75570534292669	0.000172853967955135	0.00346099169171074
RNF14	0.453193089632835	0.120768381207637	3.75258064322033	0.000175023502461803	0.00349723552865668
NEDD4	-0.459542977808038	0.122519457230198	-3.75077549474136	0.000176288492671993	0.00351529369301469
PLEKHH1	-1.36209821426063	0.363337433649427	-3.74885186087067	0.000177645973526493	0.00353511854475727
NMRAL1	0.471907586640229	0.125907801888829	3.74804086451214	0.000178221222405962	0.00353932799027025
SNHG30	0.446711123411756	0.11931884621894	3.74384380646859	0.000181226335838167	0.00359167713654013
TMX2	0.262421811315903	0.0701098928234239	3.74300688173678	0.000181831247112323	0.00359634119034555
CDKN2C	-0.602007666637853	0.160933571605302	-3.74072147055997	0.000183492777260374	0.00362184222215153
EIF2S1	0.393690269760166	0.105260368048436	3.7401566901135	0.000183905575482563	0.00362264201421219
NSMCE4A	-0.491558557725244	0.131813984775372	-3.72918365652113	0.00019210110646331	0.00377643609493832
CD63	-0.235833146570193	0.0632813527018801	-3.72673997158702	0.000193972390060388	0.00380553493483393
ZFAND6	-0.458584645271998	0.123129976155099	-3.72439481913281	0.000195784317353108	0.00383335451139456
SFXN4	0.424440726413387	0.114007662333756	3.72291403687272	0.000196936587980672	0.003848172565542
MRPL1	0.380176310428569	0.102138747145442	3.72215560748177	0.000197529224457666	0.00385201780199909
APRT	0.223745612528523	0.0601231205401044	3.72145707871693	0.000198076536619047	0.0038549655556799
TNFAIP1	1.24892362972091	0.336347991195554	3.71318890676765	0.000204664002675139	0.00397522037930495
LMO3	-0.535474680433556	0.144265231594938	-3.71173757192614	0.000205841342031337	0.0039901237037987
SEMA3C	0.478654015644631	0.128976811193147	3.711163357325	0.000206308905462985	0.00399123649912586
MSN	-0.355595461826732	0.0958567566640818	-3.70965463679177	0.000207542163696201	0.00399919365332223
NMB	-0.880764955539061	0.237400286584539	-3.71004166932805	0.00020722513696078	0.00399919365332223
NCBP1	-0.601616385186941	0.162278239374461	-3.70731397817729	0.000209469176930157	0.00402834893420426
BCHE	-0.485296252815642	0.130956631314541	-3.70577837826344	0.000210742517758837	0.00403688078801426
FLII	0.477109243466059	0.128731945175942	3.70622259155626	0.000210373424601795	0.00403688078801426
PTGR2	0.636880117304211	0.171913308858189	3.70465859527824	0.000211675636775676	0.00404678904020452
NKIRAS1	0.801416442907148	0.216530737150847	3.7011671112025	0.000214610073347288	0.00409484436027933
AP1S2	-0.747349398307033	0.201987821075811	-3.69997257422038	0.000215622767997169	0.00410611576395391
KRT18	0.317347552128144	0.0857889264330774	3.69916684265424	0.000216308376588467	0.00411112658707495
MINCR	0.56241537981727	0.152256666061753	3.69386375233754	0.000220872177561004	0.00418968257279948
KLHL24	-1.120152050443	0.303518742025606	-3.69055315321681	0.000223766923191441	0.00423633449333836
PERP	-0.419727271643547	0.113884336284179	-3.68555751684928	0.000228202535894455	0.00431192014910474
MGST1	-0.183984958247054	0.0499798019776826	-3.68118621856902	0.000232151367852734	0.00437803286933131
STK38	-0.804197994267423	0.218522986437348	-3.6801528634517	0.000233094179507075	0.0043788406578829
TWF1	-0.356938763559588	0.0969900471465791	-3.68015867669549	0.000233088865589128	0.0043788406578829
SCEL	0.720143126458748	0.195732684190156	3.67921754835347	0.000233950638339858	0.00438646177588662
NPEPPS	0.446940413475575	0.12162808392063	3.67464814924842	0.00023817741185806	0.0044485688959516
SRP19	0.352566863841185	0.095939406704776	3.67489101664034	0.000237950964207398	0.0044485688959516
STK32A	-1.04210766103369	0.283866329225673	-3.6711210655957	0.000241488911330336	0.00450177891983812
SEC23B	0.421434353075292	0.1149499140878	3.66624330622289	0.000246139750903758	0.00457970538440624
ERP29	0.394427770896411	0.107599942178596	3.66568757297037	0.00024667492986702	0.0045809040888091
VLDLR-AS1	1.21405518850744	0.331759414924622	3.65944456703144	0.000252762510692113	0.00468501331722848
SFPQ	-0.474691783219679	0.129782568078226	-3.65759277419723	0.000254595119507132	0.00471000971088194
SNHG21	0.572326030735111	0.156562188629977	3.65558271600152	0.000256598453351227	0.00473806366140567
SPR	-0.487679336973344	0.133495039703408	-3.65316447754796	0.000259028190561525	0.00476484559991342
USP44	0.968465547884861	0.265080481126256	3.65347740342899	0.000258712566006471	0.00476484559991342
POLR3F	0.806719370147787	0.220886820604203	3.65218426314946	0.000260019196685852	0.00477405057160382
TULP4	-1.37946293540912	0.377896424039127	-3.65037308547352	0.000261859673942352	0.00479878811136163
XBP1	0.451059081247176	0.123613678727365	3.64894149167751	0.00026332306177744	0.00481653517698547
ZNF365	1.73816171206767	0.477213851821256	3.64231194344858	0.00027020036095409	0.00493305762184661
UCHL1	-0.265580295370637	0.0729524823018066	-3.64045591035441	0.000272155709964805	0.00495945171098786
RPL13A	-0.242987760420543	0.066771826752518	-3.63907612294552	0.000273617915601338	0.00497677745180677
CYRIB	0.491774920562493	0.135161319716252	3.63842940861254	0.000274305791172623	0.0049799806975761
DHX30	-0.452030502589975	0.124475227200651	-3.63148967674759	0.000281789931305103	0.00509683609949806
PPP2R2D	-0.651646808940648	0.179439942404475	-3.631559396468	0.000281713799820251	0.00509683609949806
PTCD2	0.743817110700155	0.205050759986322	3.62747795106818	0.000286203207012115	0.00516705641453598
CIAO2B	0.286942288702601	0.0791380295918205	3.62584575560697	0.000288017241191213	0.00519017735931796
PRKCH	1.11314650410515	0.307279990698782	3.62258050572624	0.000291678639777767	0.00524644148554057
EMC7	0.33972758797162	0.0938447745390809	3.62010127511301	0.000294487729200505	0.00528484539644934
MCTP2	1.28069409458136	0.353808373486697	3.61973935766536	0.000294899912678244	0.00528484539644934
LINC00513	0.974483173091737	0.269516434687957	3.61567254412512	0.000299568861065612	0.00535864813792182
MARCKSL1	-1.38740235486441	0.384425194372025	-3.60903076899211	0.000307343158522537	0.00548762619372993
TMEM35B	0.314201006611525	0.0870820129014097	3.60810454585206	0.000308442206121418	0.0054971632010394
TMCC1	0.941106899228842	0.260881108475308	3.60741682189653	0.000309260632230787	0.00550167314851516
RANGRF	0.359931870609744	0.0998352593857917	3.60525803032038	0.000311842931138819	0.00552740175393779
SETD1A	-0.731267392522039	0.202816325173996	-3.60556474876806	0.000311474814976184	0.00552740175393779
MTDH	-0.285116705753137	0.0791111729226562	-3.60400048716107	0.000313356467106917	0.00554413051166801
MAGED1	-0.585574449399713	0.16257961373241	-3.60177045544906	0.000316057381433631	0.0055817683824513
RPF2	0.352039554243358	0.0977838070233395	3.60018253491942	0.00031799386675787	0.0056057940532986
ZNF121	0.560548599680896	0.155759218831062	3.59881491373472	0.000319670591268116	0.00562516188721525
COQ10B	0.447730319072802	0.124468764909335	3.5971299257202	0.000321747791664151	0.00564131128051144
EIF2S2	0.38807241497538	0.107882917336088	3.59716278126237	0.000321707167891648	0.00564131128051144
RPA2	0.328947204948884	0.0917275223249311	3.58613420063432	0.000335616290585668	0.00587388871167111
RILP	-0.582204415989389	0.162486685673127	-3.58308998412709	0.00033955357062187	0.00593212889716591
PPIH	-0.405214654942387	0.113116789317936	-3.58226800270519	0.000340624077644668	0.00594016648666714
MAN1B1	-0.665411451629924	0.186022817829975	-3.57704210371713	0.000347504218038056	0.00604930866856587
MST1R	1.15483189032609	0.323041261335491	3.57487426080457	0.000350396253011805	0.00608876060367478
NR2C2AP	0.450516349234776	0.126048406169072	3.57415347743854	0.000351362798255983	0.00609467270914255
PON3	0.718851050956347	0.201373382489958	3.5697421479832	0.000357332780660715	0.00618719802243668
GSTO1	-0.288405781165025	0.0808052941008544	-3.56914462566105	0.000358148681394257	0.0061903105126954
TM4SF1-AS1	0.914737812960421	0.256354434734555	3.56825429568869	0.00035936763557733	0.00620036606702659
APOBEC3B	0.584036877243589	0.163719835397201	3.56729455430161	0.000360685965576405	0.00621209757703362
CEP70	-0.355271103352453	0.0996185091663737	-3.56631620293686	0.00036203451253328	0.00622430714039108
DHRS7	0.393353311574152	0.110334737491435	3.56509038329553	0.000363730820979499	0.0062424420087328
ELAC2	-0.666347630704641	0.187145172493857	-3.5605921425866	0.000370019438267844	0.00631694588383226
MED21	0.379909906858769	0.106697288427147	3.56063319376828	0.000369961591229181	0.00631694588383226
NFIA	-0.768650588531954	0.215838908243633	-3.5612234827667	0.000369130723155967	0.00631694588383226
PSMB8	0.425423241248911	0.119531788464583	3.55908036442508	0.00037215565100122	0.00634228833606457
MTRF1L	0.707519696311442	0.198855031341291	3.55796728671723	0.000373735844817537	0.00635808305230674
ANXA11	-0.541218839860633	0.152143386729876	-3.55729454623975	0.000374693947457529	0.00636325794539131
PPFIBP2	-1.59502477083778	0.448478728787703	-3.55652268090694	0.00037579604981456	0.00637085602917332
HAUS2	0.494961206256485	0.139340994958396	3.55215782982077	0.000382085602223544	0.00645499131117588
IGFBPL1	1.12067714602573	0.315470610829505	3.552397933611	0.00038173708203132	0.00645499131117588
MYL12B	0.141774659748992	0.0399331997780669	3.55029550691956	0.00038479895419215	0.00648956433837749
BCL2L13	0.352982651986483	0.0994785849231224	3.54832803722801	0.000387685056951465	0.00649759968907745
MIF-AS1	-0.799670534033877	0.225376715545393	-3.5481506246053	0.000387946297333676	0.00649759968907745
NUP37	0.264140817679677	0.0744185154926033	3.54939648998952	0.000386115231588314	0.00649759968907745
STX8	-0.321529188042772	0.0906123955715582	-3.54840180545558	0.000387576481510517	0.00649759968907745
GRHPR	-0.381743919860653	0.107620321900134	-3.54713601595517	0.000389443473579344	0.00651146811237216
UQCC1	0.337860843864737	0.0952633894058513	3.54659692429529	0.000390241162581602	0.00651361364164935
EREG	0.638749024085007	0.180209475730116	3.54448078546993	0.000393387176783305	0.00654751480463548
MPZL3	1.18538424945466	0.334488080988663	3.54387590120092	0.000394290789797184	0.00654751480463548
RPS17	-0.156133696486001	0.0440536678882885	-3.54417018991303	0.00039385092139607	0.00654751480463548
U2SURP	0.323382028369411	0.0914616593798856	3.53571136323085	0.000406678769326751	0.00674172249458026
LUCAT1	0.565788823244668	0.16015747070041	3.53270328739789	0.000411333844993743	0.00680729531570427
GPR87	1.19888115450891	0.339455924529125	3.53177266289264	0.000412784060799306	0.00681969727612572
CAP2	-0.733403487325329	0.207768442082265	-3.52990800708292	0.000415704182622296	0.00685630067982637
USP3	0.632044056858731	0.179080075746148	3.5293935086038	0.00041651329629375	0.00685802180411925
SBDSP1	0.456935643963315	0.129525476893746	3.52776654386034	0.000419081592814783	0.00688865368189299
DPAGT1	0.408367409065334	0.115839421579848	3.52528874450437	0.000423021428621795	0.00694071192741343
TADA2A	0.57171009722347	0.162192796934801	3.5248796989011	0.000423675150024004	0.00694071192741343
LOC100288798	0.647292779462984	0.183742008621971	3.52283500282571	0.000426957073777604	0.00698272148727708
MLLT3	-0.729763928085471	0.207186179003261	-3.52226162766381	0.000427881645845618	0.00698610116732166
BUB3	0.303053642505885	0.0860546471521513	3.52164180012339	0.000428883225262724	0.00699072473204617
C11orf72	0.564493161314281	0.16037519846621	3.51982829460513	0.000431826255000129	0.00702692522977635
SPAG1	1.01776124551982	0.289283758120001	3.5182108118826	0.000434467068265946	0.00705809522753909
ALDH18A1	-0.702772945936596	0.199867238553358	-3.51619880788506	0.000437773045939354	0.00709994918339309
TMEM97	-0.472971053848913	0.134664321494425	-3.51222245506575	0.000444375875275681	0.00719504432996281
BIK	1.19014404580457	0.338919132098752	3.51158708106744	0.000445439502617852	0.00720028538201714
ETNK1	-0.580853636403454	0.165698870523998	-3.50547734312605	0.000455789292907707	0.00735536585287712
BUD23	0.29587271479319	0.084450501396346	3.50350453699014	0.0004591788333349	0.00739779673374488
NIN	-0.629390342008253	0.179671070082104	-3.50301437911312	0.000460024629305634	0.00739917300458368
RPS3A	-0.133102022179245	0.0380574856248158	-3.49739400788092	0.000469827367502403	0.00754437312403611
CMTM7	-0.578592105414384	0.165630216900406	-3.49327626469447	0.000477132617276415	0.00764905683478878
MCRS1	0.319112653859403	0.0914998909699831	3.48757414327509	0.000487423757048621	0.00780118516421074
MAPK1IP1L	0.261702833309034	0.0750808024954476	3.48561582469636	0.000491005607866029	0.00782654849509883
MIF	-0.255339018702567	0.0732421364014334	-3.48623116757652	0.000489877482650045	0.00782654849509883
PSMC3	0.334378344985543	0.0959371558300473	3.48538938946547	0.000491421347292713	0.00782654849509883
GTF2F2	0.476417909301476	0.136783854613828	3.48299812610569	0.000495831835280735	0.0078710270621808
RAB34	-0.323979617963826	0.0930157984581738	-3.48306011811003	0.000495717031615578	0.0078710270621808
TIMP2	-0.854954255238158	0.24567454344997	-3.48002785812549	0.000501361647371921	0.00794584721592209
DARS2	0.407898123569375	0.117297632333181	3.47746254937823	0.000506183757965884	0.00799701843883729
TMSB4X	-0.358972603436875	0.103229106504232	-3.47743592474238	0.000506234031273638	0.00799701843883729
SNHG5	-0.201315458297795	0.0579021819662726	-3.47681989627022	0.000507398532371622	0.00800242320665844
ZNF720	0.45849621063397	0.131899908719077	3.47609194795186	0.000508777818486617	0.00801119247846807
EPRS1	0.355429324167193	0.102302283260494	3.47430490150602	0.000512178675904165	0.00805171356255804
LOC150051	-0.588369387427569	0.169411381979133	-3.47302159131221	0.000514633952299721	0.00807726288682029
TOP2A	-0.265637449692973	0.0766444073534465	-3.46584256915163	0.000528572682796056	0.00828267435795237
S100A6	-0.440803876201923	0.127546162059961	-3.45603402785805	0.00054818611301116	0.00857620428570997
TSPAN6	-0.377350084273414	0.109238492213092	-3.45436921206597	0.00055158167932118	0.00861547563639551
STAG2	0.650312349485125	0.188354558970979	3.45259681017503	0.000555218204228008	0.0086583787585621
EXOSC3	0.320295172384264	0.0928117633038343	3.45101914867975	0.000558473944185396	0.00869521592138894
DNAJC19	0.256905837515132	0.0744902940760798	3.44884982267279	0.000562979713338703	0.0087513667579855
VCL	-0.312935787005881	0.0907506686235965	-3.44830282522583	0.000564121179551005	0.0087551247180396
DYNLL1	-0.308225295966082	0.0894516904781174	-3.44571795478234	0.000569544466227591	0.00881118791869744
LRATD2	1.12345313336547	0.326016909802711	3.44599650995199	0.000568957707291753	0.00881118791869744
RPS10-NUDT3	0.5471743679534	0.158851776949352	3.44455931473691	0.000571991120212494	0.00883499300125045
NAA40	-0.718194921329315	0.208611639248116	-3.4427365794059	0.000575859934752848	0.00888065455638663
RPL23	-0.238726414218527	0.069402887010711	-3.43971878549785	0.000582318906479344	0.00896605265656724
COMMD3	-0.279631534791211	0.0813639954214317	-3.43679699285705	0.000588636614360609	0.00904900931175843
SNHG17	0.542725714565274	0.157939951149255	3.4362788554518	0.000589763607090715	0.00905203416498383
CALM1	-0.271668842071214	0.0792023275831573	-3.43006134240157	0.000603444809888897	0.00924743534650214
TBCB	-0.301775337987515	0.0880011079267816	-3.42922203023395	0.000605314122215258	0.00926149642024634
WDR74	0.399888979760703	0.116780122101074	3.42428978978628	0.000616408518244584	0.00941643844746946
SYDE1	-1.4587631847351	0.426246873848655	-3.42234342169757	0.000620838442315107	0.00946924589681553
PPP2R1B	0.549162063722452	0.160535828416162	3.4208068637416	0.000624356544078435	0.00950800239503483
CHFR	1.31632758149107	0.385791914559141	3.41201443528251	0.00064484698307568	0.00980469686298351
SDC1	0.57323836911983	0.168039850120611	3.41132397290515	0.000646482284205915	0.00981422637692318
RAE1	0.324418795300405	0.0951295898803818	3.41028270707713	0.000648955728944486	0.00983643021551214
RNASE4	-0.676389239288126	0.198399692504409	-3.40922523996903	0.000651476663957141	0.00985928369668264
IPO5	-0.384128173199113	0.112796619738894	-3.40549365830559	0.000660445474440093	0.00994859893463862
LARP4	0.651093999084315	0.191163716748001	3.40594967580909	0.000659343316638527	0.00994859893463862
RAB7A	0.388924146546631	0.114202616139631	3.40556249666914	0.000660278987913558	0.00994859893463862
LAS1L	0.35379284417391	0.103917583990198	3.40455224793603	0.000662726208909696	0.00996752509876392
PHPT1	-0.293820867591629	0.0863303994210078	-3.40344617379507	0.000665415226955699	0.00999252403318813
NME6	0.472362197786045	0.138985290517571	3.39864885001143	0.000677196016353514	0.0101290657465139
TNNI3	1.58659061613498	0.466853911656348	3.39847343359709	0.000677630438904586	0.0101290657465139
VAMP8	0.312708243459389	0.0920077619342711	3.39871590054308	0.000677030032664734	0.0101290657465139
TMEM259	-0.818480816500206	0.241025983487295	-3.39581983924712	0.000684233804539311	0.0102120845889142
AAMDC	-0.406792741073026	0.119920923493297	-3.39217485342134	0.000693401750199812	0.0103015151621288
DPH5	0.40183375408231	0.11844627349881	3.39254028187174	0.000692477493771189	0.0103015151621288
UBE2G2	-0.467185321145155	0.137716891022132	-3.39236035374976	0.000692932432073257	0.0103015151621288
AP1M1	-0.704388139214853	0.207743741301071	-3.39065877413859	0.000697248538194051	0.0103114369683379
HNF1A-AS1	-0.432089241416814	0.127406522044428	-3.39142168299783	0.000695310317159871	0.0103114369683379
NCOA7	-0.480676771226335	0.141763961045363	-3.39068383587648	0.000697184787487104	0.0103114369683379
NCBP2	0.340593873495494	0.100509511130897	3.38867306848134	0.000702316924410857	0.0103706312464978
IGFL2-AS1	1.45323366756598	0.429098859772984	3.386710624994	0.000707359555348021	0.0104292664137751
ITGA2	0.556495061034828	0.164444345575989	3.38409362198273	0.000714136476672161	0.0105132557556684
CHAC1	0.793401306368132	0.234718524186549	3.38022450131611	0.00072426644044308	0.0106462790512864
MFHAS1	-0.779048334902186	0.231012615495501	-3.37231944338277	0.000745379411353901	0.0109401011340646
MTHFD2L	0.496113732438679	0.147268328382258	3.36877411381312	0.000755032787194108	0.0110650964641353
HLA-DMA	-0.707286191616747	0.21017467233192	-3.36523037609289	0.000764797735783967	0.0111913485216749
HMGN2	-0.339090404106942	0.100789846925076	-3.36433097630369	0.000767294666179699	0.0112110276225145
MRPS6	-0.311296370154581	0.0926042220445849	-3.36157858984772	0.000774982992233769	0.0113063860531136
LBR	-0.35126273721311	0.104579822818149	-3.35880027090799	0.000782816236632067	0.0114035700578842
BPNT1	0.35026337872193	0.104309035940988	3.35793898929417	0.000785259433094157	0.0114050142439392
TMEM256-PLSCR3	-0.732186259450031	0.218025965710672	-3.35825256897	0.000784369083832396	0.0114050142439392
STAT3	0.352170268646224	0.104969073109943	3.35499074358185	0.000793676401900628	0.0115100820669076
ISCU	0.331721894667661	0.0989599500113041	3.35208227803034	0.000802061781062658	0.0116143797492868
TMEM223	0.415942477368695	0.124145574834667	3.35044143073672	0.000806828698310141	0.0116660476422823
TOMM22	-0.402838797882623	0.120301520838142	-3.34857610341118	0.000812279689516724	0.0117274386627407
MED10	0.482626904593368	0.144438625478856	3.34139779434566	0.000833577000225263	0.0119933112423618
VAMP7	0.734826575909049	0.219933786345902	3.34112638225282	0.000834392324640728	0.0119933112423618
WWP1	-0.73940435729324	0.221303829656842	-3.34112770863376	0.000834388338382132	0.0119933112423618
MAP7	1.68038051354022	0.503025356060771	3.34054833080265	0.000836131262578519	0.0120005801123179
NXN	-0.839371380531595	0.251476205574854	-3.33777654475445	0.00084451636137511	0.0121030761598545
RSRC2	0.273917666078931	0.0820884902567506	3.33685837347222	0.000847311129233616	0.0121252714684887
BDNF	0.34898806256734	0.104865527284702	3.32795792481798	0.000874850783233597	0.0124424031657495
NETO2	-0.959782556765144	0.288324688025367	-3.32882544099277	0.000872130468667537	0.0124424031657495
RNF5	-0.527079927508268	0.158393484638431	-3.32766166936378	0.000875781567049014	0.0124424031657495
SPG7	-0.574208759959082	0.172513244256014	-3.32849087868838	0.000873178642292993	0.0124424031657495
TMEM45B	1.13637704389	0.341496901904462	3.32763500211172	0.000875865396006416	0.0124424031657495
PSORS1C1	-0.691029037912489	0.207702341872213	-3.32701611201687	0.000877812978450018	0.0124518922642815
CDC123	0.227456302954608	0.0683853722358282	3.32609585234428	0.000880716364136996	0.0124577972160087
DLGAP1-AS2	0.486797983821951	0.146358193427835	3.32607264698151	0.000880789691153427	0.0124577972160087
GNAI3	-0.375769508132736	0.113027727629916	-3.32457810142932	0.000885524269263703	0.0125065844182948
CCDC174	0.451627839884579	0.135981583434832	3.32124268946329	0.000896175740562995	0.0126203851395347
CHMP4C	0.628389934075659	0.189203234882001	3.32124307741123	0.000896174494794411	0.0126203851395347
MTO1	0.508793619639018	0.153472475752932	3.31521086854754	0.000915740179231939	0.0128772654394595
PXDN	-0.929287281046189	0.280509644338959	-3.31285322911489	0.000923494288307084	0.0129675655404275
CCDC32	0.402796075693317	0.121765410894897	3.30796794207014	0.000939755664725873	0.0131390263986314
NPHP1	-0.887662664932469	0.268334550914	-3.30804461038997	0.000939498427234294	0.0131390263986314
WDR76	0.439297464752063	0.132786160407598	3.30830760828992	0.00093861651246581	0.0131390263986314
TXN	-0.22902705367846	0.069295566811265	-3.30507511832962	0.00094950947662828	0.0132563511005305
SLC25A6	-0.256037293922561	0.0774886227269703	-3.30419208539431	0.000952505452007192	0.0132791268674527
AKNAD1	0.939538863365993	0.284828809729249	3.29860895833921	0.00097165162982876	0.0133959309117874
ARPC5	-0.303808724165336	0.0920520487501984	-3.30040154771331	0.000965465813731352	0.0133959309117874
C12orf75	-0.499822309759905	0.151478466171668	-3.29962616068125	0.000968137007500573	0.0133959309117874
CASTOR1	-0.673848817137464	0.204282521596494	-3.29861219585136	0.000971640424905732	0.0133959309117874
CRK	0.535089920762388	0.162220322261938	3.29853814430461	0.000971896744807512	0.0133959309117874
ITGAE	-0.222512100931498	0.067421293656264	-3.30032381262125	0.000965733301491608	0.0133959309117874
KIF11	-0.773305003527448	0.234294877808717	-3.30056299463273	0.000964910491388959	0.0133959309117874
PBDC1	0.317709566711543	0.096309983182733	3.29882278256387	0.000970911848200579	0.0133959309117874
ALG8	-0.263683410052426	0.080009615131863	-3.29564652470647	0.000981954813766671	0.013484381499524
CDK2	-0.59848503801849	0.181600525323898	-3.29561292265563	0.000982072257974165	0.013484381499524
TPP1	-0.802237093000454	0.24343419132314	-3.29549883128597	0.000982471121484174	0.013484381499524
CNN3	-0.420026534051275	0.127500961815159	-3.29430090621744	0.000986668133694822	0.01352291212533
NBDY	-0.235519731167654	0.0716649927796342	-3.28639858922282	0.00101477305705728	0.0138885465797811
COASY	0.321001717855751	0.0976915190137949	3.28587088312572	0.00101667601122416	0.0138950481253122
ELMOD2	-0.493231473767918	0.150170008774793	-3.2844872141388	0.00102168133786731	0.0139438725088174
AKR1C2	-1.20008194582691	0.36561249220283	-3.28238769577145	0.00102931977433956	0.0140284463922945
PTTG1	-0.214282012864078	0.0653084296136404	-3.28107740657299	0.00103411359742281	0.014074069114016
ATRX	-0.535082702716242	0.163112441802355	-3.28045302248988	0.00103640522960347	0.0140855576665801
RPS4X	-0.340439757335304	0.103863833627742	-3.27775073810075	0.00104637751523236	0.0141873512270916
SPATA33	-0.709258123928867	0.216393339294032	-3.27763380445429	0.0010468110349452	0.0141873512270916
ICMT	-0.61284561249301	0.187008468285745	-3.27710086131818	0.0010487889735176	0.014194388736161
LINC00239	1.38269684962422	0.422149955332686	3.27536893503766	0.00105524066172977	0.0142618706656838
OXR1	-0.6408005128297	0.195711044544666	-3.27421742763962	0.00105955050327192	0.0143002579019959
CEBPG	0.459539422938947	0.140399513060388	3.27308416476696	0.00106380795437413	0.0143180016653039
MED18	0.437193018431567	0.133571733964845	3.27309532828728	0.0010637659380997	0.0143180016653039
SDCCAG8	0.605626776845112	0.18511705983528	3.27158813663099	0.00106945248235515	0.0143740913063508
FBXW11	-0.603483100124225	0.184512142901469	-3.27069585033485	0.00107283226377687	0.0143996286328452
GNG12	-0.396247358904523	0.121253247922966	-3.26793191681154	0.00108336423206115	0.0145209605264284
SNX3	-0.323923631256808	0.0992522601329763	-3.26363984883388	0.00109990885732936	0.0147224389142669
BRIX1	0.321587841928544	0.0985765188280193	3.26231688592696	0.00110505539691908	0.0147507463201915
GADD45A	0.503800341040134	0.15441955559977	3.26254235795045	0.00110417670309446	0.0147507463201915
NME4	-0.404815224857367	0.124167705152788	-3.26022957708081	0.00111322066642369	0.0148393839794095
GPX3	0.81576132404256	0.250305090489664	3.25906805349707	0.00111778851281871	0.014879890585826
RIOK1	0.281267333372622	0.0863677811810765	3.25662335568079	0.00112745928854026	0.0149881234109089
MTFP1	-0.458284018565141	0.140770008271225	-3.25555154960391	0.0011317234978963	0.0150242856180476
TRAF1	1.58087014511666	0.485977220363055	3.25297170088684	0.00114204870279458	0.0151407028976758
TMEM18	-0.336391287774899	0.103487704081226	-3.25054353810837	0.0011518463020673	0.0152498181842406
GSTZ1	0.480451912056814	0.147834180018825	3.24993795072043	0.00115430191211264	0.0152615650907175
COA6	0.249187062213977	0.0767070558511172	3.24855464010548	0.00115992928984505	0.0153151586424454
PTPN12	-0.518178798579934	0.15959713053919	-3.24679270128037	0.00116713366018509	0.0153894006060448
EZR	0.436950977571589	0.134673588175748	3.24451871736996	0.00117649285075043	0.0154918158736839
LINC00339	0.490278751811	0.151238618115631	3.24175635773234	0.00118795536022785	0.0156216129869962
LLPH	0.332786942369423	0.102674793531179	3.24117469268021	0.00119038211329156	0.0156323999250205
PMAIP1	-0.518255145063689	0.160032062642616	-3.23844569960369	0.00120182896262036	0.0157614523386236
CYSTM1	0.204097236534976	0.0631174115858648	3.23361226968761	0.00122235281406405	0.0160090379995387
IFRD1	0.481543973171169	0.148998861681267	3.2318634366568	0.00122985816964346	0.0160856852806458
HSD11B1-AS1	0.786262207675937	0.243355916393422	3.23091470028131	0.00123394758622046	0.0161175086731696
METTL17	0.293627090485847	0.090916536623571	3.22963347912794	0.00123949007076262	0.0161682009096394
TIMM13	0.29095609997844	0.0901190245330683	3.22857578059643	0.00124408292358734	0.0162063867863834
POLR1D	-0.289978602759235	0.0898473397806073	-3.22745897059742	0.00124894950992316	0.0162480316591742
LINC02609	-0.641846443783777	0.198897031231363	-3.22702877871095	0.00125082878962005	0.0162482994025395
UQCR11	-0.221910395127232	0.0687733806467305	-3.22669022578842	0.00125230958297242	0.0162482994025395
FKBP3	-0.332591476960466	0.103225388190635	-3.2219929882583	0.00127302250466162	0.0164950492581388
LDHB	-0.222337301279975	0.0690371015178658	-3.22054802985084	0.0012794575149071	0.0165456154503951
PPP1R15A	0.678682512809782	0.210747822556792	3.22035361777886	0.00128032560211155	0.0165456154503951
HPF1	-0.506400914207764	0.157314726525545	-3.21903057261161	0.0012862477075859	0.0165915369391366
SLC25A36	-0.531456043634194	0.165110069618467	-3.21879849522365	0.00128728911612868	0.0165915369391366
NDC80	0.262549338045233	0.0816380144573896	3.21601817229728	0.00129982601025107	0.0167309615155465
ZNF655	0.56695793428181	0.176360314790941	3.21477048254244	0.00130548858016096	0.016781650427406
COA1	-0.229259765769897	0.0713329873440256	-3.21393753866244	0.00130928151215546	0.0168082036870511
GNL3	0.271872792465288	0.0846160780889809	3.21301576018911	0.00131349081827327	0.0168400252340147
RNF115	0.406616520457687	0.126799730915135	3.2067616983338	0.00134238145085812	0.0171877814451321
RPL7L1	0.253554515720732	0.0791586095260225	3.203119878418	0.00135947378137452	0.0173837573804933
MT1A	-0.440836462047164	0.137676945025177	-3.20196284110276	0.00136494604065094	0.0174308266687326
ZNF585A	0.439741803636538	0.137451526689328	3.19925005002276	0.00137785606350156	0.017572630870162
SAE1	-0.309326218155469	0.0967349984040016	-3.19766602841721	0.00138544631639508	0.0176463064199483
KIF23	0.260599397152044	0.0816406114596897	3.19203142275234	0.00141275962509955	0.0179472113731641
VPS29	0.206261521559199	0.0646137835958475	3.19222169141716	0.00141182927119088	0.0179472113731641
ENY2	-0.26072276047228	0.0817033943279725	-3.19108848067794	0.00141737866273228	0.0179589996966769
LOC100294145	-0.493287978851186	0.154577290659346	-3.19120600928557	0.00141680218579443	0.0179589996966769
RPS20	-0.239951901584665	0.0752146336114367	-3.19022894965188	0.00142160123436292	0.0179890788187068
ARHGEF2	0.665504295428417	0.208818000131534	3.18700636443802	0.00143753611585027	0.0181670960303103
NDUFB4	-0.265716826618815	0.0833938394678397	-3.18628843946305	0.00144110842813056	0.0181886201220992
COX19	0.444003743488259	0.139455561260516	3.18383676832233	0.00145336943693692	0.018319608796416
TOB1	-0.826018206251297	0.259629830396828	-3.18152272791142	0.00146503027281496	0.0184427032144403
GORAB	0.647607985369197	0.203627259631158	3.18035997018399	0.00147092209336677	0.0184690876007123
VXN	0.728549686802737	0.229075066687224	3.18039713941234	0.00147073341547683	0.0184690876007123
SESN2	1.12998077990628	0.355364638627696	3.17977833773756	0.00147387747436717	0.0184823475554986
TRMT61B	0.529585342823945	0.166610244468662	3.1785881145115	0.00147994227909749	0.0185345152096495
BTF3L4	0.236055755532147	0.0744403147443822	3.17107411948392	0.00151876385843611	0.0189036749512229
TMEM68	0.331485076400578	0.104536325649895	3.17100370937814	0.00151913203286983	0.0189036749512229
TOMM34	0.531500015094088	0.167598763776429	3.17126453153969	0.00151776860547909	0.0189036749512229
UBA6-AS1	0.85519350580308	0.269606496622818	3.17200629997986	0.0015138972280482	0.0189036749512229
ZNF790-AS1	0.817575720963396	0.257708836098149	3.17247841921889	0.00151143792126138	0.0189036749512229
PWP1	0.294576836355299	0.0929628911353624	3.16875726171606	0.001530921951752	0.0190260555715181
EEF1E1	0.283698514576832	0.0895654275179909	3.16750025583081	0.00153755574793388	0.0190841262540109
SMG8	-1.04512859938235	0.33027455772239	-3.16442358318387	0.00155390461742957	0.0192624787671429
ARPC3	0.272530871253882	0.0861724318442383	3.16262249331082	0.0015635494096539	0.0193183930940089
KRT19	0.311121488830936	0.0983792836486561	3.16246954940281	0.00156437095448351	0.0193183930940089
NRBF2	0.380184773892554	0.12021576989262	3.16251997747173	0.00156410003401438	0.0193183930940089
SBDS	0.335411347080524	0.106118898727857	3.16071266382711	0.00157383669106108	0.0194106525230866
PIGC	0.31620847059516	0.100122675578097	3.15821035314335	0.00158740968849796	0.0195532704794604
FH	0.237299173544339	0.0752397138293142	3.15390850744949	0.00161099583279795	0.0198187110606281
TM7SF3	-0.568601841927959	0.180308563604348	-3.15349327043414	0.00161328948074868	0.0198218686075321
PRKAG1	0.410798758175502	0.13031503176984	3.15235128746349	0.00161961297006547	0.019874468867222
RAB11FIP2	-0.808513854799307	0.256603434358725	-3.15083021713975	0.00162807100525773	0.0199530969170818
SMIM15	0.474161704396449	0.150550279033435	3.14952391613399	0.00163536722425701	0.0200173062380439
FGFR1	-0.745718759693508	0.236852396745215	-3.14845350919412	0.00164136829727497	0.0200655212321392
CSDE1	0.186987856856549	0.0594440032614565	3.1456134613631	0.00165738893796408	0.0202359495048036
SMIM14	-0.923494145544696	0.293699878859395	-3.14434636177296	0.00166458292613083	0.0202983163586205
ESD	0.206599151480791	0.065737863126023	3.14277254623762	0.00167355830162112	0.0203338189791223
PTRH2	0.300842214978941	0.0957326927064384	3.14252327469223	0.00167498395977826	0.0203338189791223
RAMAC	0.317351897059803	0.100964136536413	3.14321409508958	0.00167103569213404	0.0203338189791223
RFX5	-0.415570131766532	0.132262652354141	-3.1420066388342	0.0016779423122223	0.0203338189791223
TEP1	1.41556283742526	0.450515949443151	3.14209261442338	0.00167744966693824	0.0203338189791223
C16orf91	0.55791553584268	0.177639786926734	3.14071270572278	0.00168537272009864	0.0203984601234824
GPT2	0.957233905122876	0.304853473199585	3.13998031603918	0.00168959186917972	0.0204241223341465
STXBP1	-0.930379723628173	0.296596343856541	-3.1368549980447	0.00170770561104404	0.0206174730782501
ALDH3A2	-0.41627632099521	0.132751977826506	-3.1357447761663	0.00171418311843858	0.0206376929558768
FMC1	0.261105640575346	0.0832583231072582	3.13609055324085	0.00171216328880979	0.0206376929558768
SRGAP1	0.630288009289996	0.201018155760245	3.1354780214069	0.00171574284259628	0.0206376929558768
ACLY	0.298869808346297	0.0953741597222533	3.13365600511355	0.00172643118559426	0.0207294838231783
ZFAS1	0.299535508284531	0.0955928328889602	3.13345152802897	0.00172763450627866	0.0207294838231783
GGCT	0.266848859393254	0.0852041893060554	3.13187487101986	0.00173693885845749	0.0207740962999169
RPLP0	-0.124089721770887	0.0396193934018823	-3.13204496879025	0.00173593284486832	0.0207740962999169
VPS25	-0.2428042235857	0.0775302190243244	-3.13173658789127	0.00173775710493602	0.0207740962999169
BLVRA	-0.240751323811504	0.0769103389804577	-3.13028556372215	0.00174636447784392	0.0208513775876063
ZNF562	0.474930955871232	0.151817226677663	3.12830741454395	0.00175816187291625	0.0209665112565539
CDA	0.43907808046795	0.140393555311116	3.1274803141422	0.00176311626749723	0.020999858505527
ISOC2	-0.418631621738893	0.134012591987987	-3.12382303430427	0.00178517788374179	0.021236633235564
NDUFS6	-0.207901613286617	0.0665745748540725	-3.12283801649992	0.00179116297706863	0.0212818155431683
RRS1	0.903648396597321	0.289458926126565	3.12185362078696	0.00179716271181036	0.0213270614007641
CFL1	-0.248721601698521	0.0796994530358903	-3.12074414847635	0.00180394690596496	0.0213814949353776
RPS12	-0.272457119581288	0.0873713882154371	-3.11837919879988	0.00181848671279542	0.0215276085185063
CAVIN1	-0.439705396024153	0.141031512485966	-3.11778118431444	0.00182218035018006	0.0215451239217524
FN3KRP	-0.753692799903753	0.242040782939634	-3.1139082874795	0.00184626869058908	0.0217545437784502
KIN	0.419273461689876	0.134630996200194	3.11424169413725	0.00184418354203259	0.0217545437784502
SRPK1	0.279428987594935	0.0897372998551609	3.11385553215823	0.00184659882447846	0.0217545437784502
LOC646762	-0.754828360656275	0.242558525813474	-3.11194322328926	0.00185860240913411	0.0218694801007062
AP1S3	0.855512301246392	0.275014678207953	3.11078778347785	0.00186588981636705	0.0219287123225456
AVPI1	0.442302621039637	0.142243610691862	3.10947267781175	0.00187421617767014	0.0219943338342513
FYTTD1	0.314936110046064	0.101291927577729	3.10919258402294	0.0018759939453734	0.0219943338342513
EDN1	0.809211134021784	0.26032438153197	3.10847231926452	0.00188057261322124	0.0220214826705847
DMAC2	-0.387564725101359	0.124715331622865	-3.10759487272456	0.00188616434220412	0.0220543602903912
TMEM42	0.557406657746665	0.179384964057465	3.10732095454835	0.00188791307387688	0.0220543602903912
CDK7	0.261200793654242	0.0841703357312263	3.10324048710357	0.00191414028059696	0.0223071845155557
CENPBD1	0.939507573659609	0.302748754870602	3.10325825802708	0.00191402533611996	0.0223071845155557
CCDC68	0.977125462615651	0.314973384632309	3.10224771453727	0.00192057173128274	0.022351883619437
NEK3	0.695935949933539	0.224355071238939	3.1019399119905	0.00192256978619554	0.022351883619437
URB1-AS1	0.589014798176193	0.189934121411534	3.10115314614778	0.00192768563897261	0.0223846168888335
DEAF1	-1.19634164408852	0.386253999429067	-3.09729257394581	0.00195297018836871	0.0226511953552037
RFK	0.497398631058364	0.16065529275801	3.09606127827721	0.0019610982906993	0.0226913762982103
ZCCHC17	-0.240163525578788	0.0775681571634338	-3.09616129042193	0.00196043692759604	0.0226913762982103
CSRP2	-0.413292279743252	0.133528755298114	-3.09515563760437	0.0019670964683443	0.0227337479019696
GXYLT1	-1.12144314686309	0.362607944045154	-3.09271532871725	0.0019833428836977	0.0228862150221563
TUBE1	0.788356944641184	0.254928041932925	3.09246852038589	0.001984992855688	0.0228862150221563
KHDRBS1	-0.568602321772729	0.183961809632832	-3.09087153962879	0.00199569953592979	0.0229824286202755
DDX39A	0.394586630875002	0.127716524951722	3.08955032267092	0.00200459744219821	0.0230576095863247
SARAF	-0.355921907689942	0.115253898178074	-3.08815504999252	0.00201403360132106	0.0231120805294763
TATDN3	0.351773809907497	0.11391094001828	3.08814772181711	0.00201408326883115	0.0231120805294763
WDR61	0.218948443956512	0.0709221018669608	3.08716800817926	0.00202073351429397	0.023161081069016
SPDL1	0.339617028971495	0.110046911792645	3.08611139957672	0.00202792829844236	0.0231889192387105
TNC	0.914879322634998	0.296426301984186	3.08636351265417	0.0020262094482765	0.0231889192387105
MPZL2	0.874114439749772	0.283473778403739	3.08358129161706	0.00204525224404791	0.0233321800549006
RBM41	0.630789569131319	0.204555401562331	3.0837101553591	0.00204436662752275	0.0233321800549006
PSMA4	0.293218999315798	0.095138484011381	3.08202303581715	0.00205598926117013	0.0234003493118198
RPS27	-0.183750705638948	0.0596202941689155	-3.08201608530055	0.00205603726868831	0.0234003493118198
PGM1	0.750113790594392	0.243488184755205	3.08069893144315	0.00206515349314437	0.0234766456095652
EVADR	0.954497995466544	0.310036866050666	3.0786596691716	0.00207934070820143	0.0235650398352853
NOC3L	0.343841160919698	0.111689778548629	3.07853740411878	0.00208019414433358	0.0235650398352853
PCNP	0.346072814087457	0.112407103302006	3.07874506077838	0.00207874484708279	0.0235650398352853
NAA38	-0.218173218834757	0.0708973008548833	-3.07731346897573	0.00208875519696672	0.0236345079321897
CCT4	-0.223953208860703	0.072808219888548	-3.07593303618083	0.00209844967403398	0.023716624597009
MRPL42	0.213862337626564	0.0695729250350897	3.07393051993575	0.00211258627336417	0.0238486972460634
CTSV	-0.395581105566783	0.128756365662297	-3.07232270445033	0.00212399966835556	0.0239497575582479
MAP3K14	-0.720759458836155	0.234630945796419	-3.07188574972345	0.00212711123428374	0.0239570826629804
DECR1	-0.244694929480644	0.0796773249398476	-3.07107360425788	0.00213290564999277	0.023994572115699
SLC6A6	-0.74365821108649	0.242284283572539	-3.06936215639362	0.00214516373542911	0.0240768031250988
TRIB3	1.04178373928989	0.339384505997956	3.06962669443773	0.00214326479562402	0.0240768031250988
CISD3	-0.272716816967551	0.088879053735948	-3.06840369585582	0.00215205680263198	0.0241263418737463
MGAT4B	-0.481667730297315	0.157015493208442	-3.06764460280291	0.00215753046061353	0.0241598721659727
ARL14	1.11185843484422	0.363023318741552	3.06277414546967	0.00219295503643974	0.0245001670029795
SMAP1	0.727186637916745	0.237416822723304	3.06291116853265	0.00219195117366068	0.0245001670029795
NUDT11	-0.781807538606583	0.255299597444382	-3.06231402803878	0.0021963290476986	0.0245089238432497
PPP2R2A	0.534307235173719	0.174497256404882	3.06198072211507	0.00219877612939646	0.0245089238432497
IFITM3	0.406950821608735	0.132942248260424	3.0611098197433	0.00220518196297622	0.0245522032971643
SVBP	-0.551273441160111	0.180197157791568	-3.05927933556955	0.00221870169399389	0.0246744984962909
RBM4B	-0.469133083178533	0.153458612914652	-3.05706583858833	0.00223515175942338	0.0248290659485718
ISYNA1	-0.879997553638589	0.2879744241168	-3.05581843365947	0.00224447127394922	0.0249041618777649
ATG4A	0.754391979785765	0.246949643170526	3.05484134376673	0.00225179608435391	0.0249569791535853
OGFOD1	0.400393445109588	0.13111788171349	3.05369061700143	0.00226045065655085	0.0250150714108265
TRIQK	0.504910053016062	0.165356623716918	3.0534613108722	0.00226217889646771	0.0250150714108265
RAET1G	-0.987388320936518	0.323908973629202	-3.04835123853914	0.00230100807455348	0.0254155613773892
CSTF3	0.329899879620394	0.108288920874518	3.04647859592832	0.00231538963544543	0.0255454155810879
ARHGEF10	-1.12200179130025	0.368869620712603	-3.04172999970207	0.00235222783168667	0.0257191321692047
C11orf1	0.319108252020637	0.10496144850494	3.04024245631116	0.00236387766760529	0.0257191321692047
C4orf3	-0.308856392639127	0.101526840109613	-3.04211568394793	0.00234921590361374	0.0257191321692047
DERA	-0.378258598074038	0.124381806321123	-3.04110873818208	0.00235708689172584	0.0257191321692047
ERO1A	0.49661127931742	0.163293201815157	3.04122445880856	0.00235618111241973	0.0257191321692047
MKKS	0.307310426413082	0.101073362631087	3.04046900601052	0.00236210001892831	0.0257191321692047
MPRIP	-0.812665795774615	0.267104453869445	-3.04250185274645	0.00234620372998658	0.0257191321692047
PPP1R3C	-1.10669552508121	0.36385328968789	-3.0415982387586	0.00235325760386598	0.0257191321692047
RPS8	-0.126105320924372	0.0414820926203252	-3.03999419890847	0.00236582705480683	0.0257191321692047
SPCS3	0.360840312447697	0.118690493382526	3.04017872168371	0.00236437798952559	0.0257191321692047
TKT	-0.208491986922194	0.0684959583291324	-3.04385823642851	0.00233565174208794	0.0257191321692047
TMEM14A	-0.26947790581836	0.088652789319552	-3.03970024955467	0.00236813713118974	0.0257191321692047
TMEM50B	-0.389054469494611	0.127967811566993	-3.04025258172784	0.0023637981911988	0.0257191321692047
YWHAQ	-0.279275384211785	0.0918637923637743	-3.04010292875645	0.00236497309626899	0.0257191321692047
PTGES	-0.453490364513978	0.149354943910826	-3.03632643580073	0.00239479939103322	0.0259797022008297
MPDU1	0.450431953385286	0.14836783883516	3.0359136920888	0.0023980799802071	0.0259863210327341
TCTN1	-0.775404880919042	0.255536874804078	-3.0344148237453	0.00241002798192954	0.0260867433728102
GPRC5D-AS1	-0.635035255372897	0.20932952729624	-3.03366306500184	0.00241604100804491	0.0261227722769833
PAK1IP1	0.401607750158318	0.13250902162973	3.0307955278738	0.00243910362512873	0.0263428605728388
MTFR1	-0.489800053519834	0.161636783605504	-3.03025117547041	0.00244350435185943	0.0263611317604702
C15orf65	-0.815062510993227	0.269010043393818	-3.02985903689853	0.00244667903237904	0.0263661502370769
UQCRB	-0.205947874871292	0.0679983892911255	-3.02871695959673	0.0024559465937792	0.0264367436991874
COMMD6	-0.188178200577712	0.0621764461531214	-3.02651907949656	0.00247387207870038	0.026600275356722
ABCC2	-0.604862881594776	0.200061429410216	-3.02338578394606	0.00249963365253516	0.0267884747498013
DNAAF3	0.928682188641139	0.3071078824272	3.02396077007657	0.00249488787806873	0.0267884747498013
ODR4	0.356202724314093	0.117805950725169	3.0236394861333	0.00249753864860363	0.0267884747498013
DHFR	-0.293424267767851	0.0971491117189056	-3.02034946667196	0.00252483179891875	0.0269990530058004
TSPAN1	0.839185522485682	0.277833316066702	3.02046397590493	0.0025238772957082	0.0269990530058004
APPBP2	0.594405777241471	0.196910704512173	3.01865649566413	0.00253898231007246	0.0271136166924002
SPRYD7	-0.41717585773609	0.138210845836981	-3.01840174126528	0.00254111791423995	0.0271136166924002
GBE1	-0.755418450293503	0.250360711777786	-3.01732026933999	0.00255020218840419	0.0271510038242464
RAD51C	0.241209817070486	0.079941021248479	3.01734720551966	0.00254997556653888	0.0271510038242464
UBE2K	-0.302033138111341	0.100120489265755	-3.01669658554743	0.00255545457388282	0.0271771895720805
PRSS2	1.85135261217307	0.614380874865496	3.01336302595418	0.00258369645402303	0.0274475438800198
DCUN1D1	-0.362449945236083	0.120324179539906	-3.01227855134367	0.00259294545376484	0.0275157603168873
ELAPOR1	-0.923634822487786	0.306904008827006	-3.00952348591972	0.00261657848104834	0.0276905933918981
NBEAL2	-1.07839516828986	0.358346607385805	-3.00936340979179	0.00261795765291813	0.0276905933918981
WDR70	0.393187067009635	0.130652816555793	3.00940368049188	0.00261761062909725	0.0276905933918981
NIFK	0.353521862240472	0.117505085512478	3.00856648628139	0.00262483362160475	0.027703097583336
SASS6	-0.454509096982761	0.15105944388018	-3.00880954747375	0.00262273470752151	0.027703097583336
SNX7	-0.436760055355929	0.145223530965343	-3.00750196922398	0.00263404418092215	0.0277701884339691
TRAF3IP2	0.463564093819876	0.154198638735747	3.00627876886964	0.00264466419399986	0.0278519775668968
ECD	0.344110255272579	0.114606805860056	3.002528974525	0.00267746484339156	0.0281669301524792
PAXIP1-DT	0.835892464575854	0.278459280023889	3.00184811403715	0.00268346027748994	0.0281995161557825
HMGA1	-0.572786256998792	0.190888536476748	-3.00063203150266	0.00269419923574406	0.0282818260658312
METTL21A	0.462988848982841	0.154399167791926	2.99864860416076	0.00271179873672301	0.0284358981757022
XRCC4	0.523361553675497	0.174598863052718	2.99750837161795	0.00272196382646778	0.0285117653340775
FAM174C	0.451180935169829	0.150678795345653	2.99432268578224	0.0027505487654517	0.0287802043404414
TRUB2	0.359658747224235	0.120148616569566	2.99344892594741	0.00275843673171844	0.0288317377404427
PLIN2	0.398911387621826	0.13334452199792	2.99158436840808	0.00277533837609362	0.028977272250823
ST3GAL2	-0.704785241791914	0.235713584909117	-2.99000688510871	0.00278971158869524	0.0290961237616221
APTR	0.516985666407766	0.173227311353153	2.9844350891864	0.00284102473549685	0.029504232427656
ARL6IP4	-0.287429013303556	0.0962875018111859	-2.98511237592588	0.00283474161715324	0.029504232427656
HLA-E	-0.448297004278565	0.150227801887441	-2.98411478199258	0.00284400061834769	0.029504232427656
TDG	0.4844088353785	0.162294580931036	2.98475052339757	0.00283809690498753	0.029504232427656
ZDHHC4	-0.326913175992903	0.10952931686554	-2.98470934858681	0.00283847892928467	0.029504232427656
NEAT1	-0.505475086921256	0.16947853998866	-2.98253151670458	0.00285875213051318	0.0296256836869262
GNAS	-0.21807272027823	0.0731363550868498	-2.98172803415302	0.00286626498383778	0.0296719410188569
OAZ3	0.860625708926112	0.289157697588278	2.97631955194057	0.00291730707685069	0.0301682414079001
AHCYL2	-1.19174656864313	0.400632711070293	-2.97466116897787	0.00293312330312532	0.0302935405033605
MALSU1	0.324356876098071	0.109049624232159	2.97439700853566	0.00293564985044384	0.0302935405033605
UBE2T	0.248595284835465	0.083595541910626	2.97378639044226	0.00294149767524235	0.0303217308027365
AFG3L1P	0.985825237620725	0.331778770314188	2.97133308646351	0.00296510001550882	0.0305326859798057
DCTN5	0.468146374494357	0.157588207464991	2.9706942037421	0.00297127476703936	0.0305639268055603
HYLS1	-0.297280808083418	0.100104262325736	-2.96971179025401	0.00298079261079849	0.0306294539553116
FANCI	0.361789268307377	0.121909366196863	2.96769050314927	0.00300046284416185	0.0307990547853786
PPP1R35	0.590438709717999	0.199115195962822	2.96531214939639	0.00302375948670298	0.0310054832087531
RNF170	-0.478616032017981	0.16147429699794	-2.96403849353243	0.00303630302893748	0.0311013313416743
ANKRD1	0.409435633017735	0.138190434145064	2.96283628856635	0.0030481864132966	0.031149913743226
C1orf54	1.30872417424261	0.441732720375259	2.96270598458458	0.00304947696820974	0.031149913743226
PTRH1	0.977103542176419	0.329814220598768	2.96258766648241	0.0030506492444039	0.031149913743226
LYST	0.61422202945708	0.207378256768007	2.96184392245233	0.0030580275539243	0.0311925221459511
TAX1BP1	0.223037964408774	0.0753134577540248	2.9614622812462	0.00306181993875048	0.0311985024334879
GTPBP2	0.689944753486168	0.233139569952783	2.95936358476555	0.00308275152690166	0.0313461390891118
NME2	-0.343219883111259	0.115965187417907	-2.95968032090862	0.00307958418520004	0.0313461390891118
RNF6	0.592666711820561	0.200409015718507	2.95728567747179	0.00310360424465913	0.0315252326772213
RNF4	0.257071564231675	0.0869490886719447	2.95657571756267	0.00311075843135667	0.0315649533842875
PNRC1	-0.790098719185808	0.26749511990756	-2.95369395695461	0.00313995225239153	0.0318279951750228
PCK2	0.943029493775744	0.319665323683462	2.95005252027132	0.00317719915078148	0.0321720342728976
RRP7A	0.429355392841791	0.145577217732429	2.94933094291543	0.00318462753038463	0.032213732326583
EIF3B	0.312371660903041	0.1059990256025	2.94692955079083	0.0032094631381237	0.0324312417415179
CDKN1A	0.71721987655596	0.24353463865483	2.94504256362686	0.00322910237811068	0.0325958456860944
BEX2	0.346680517768106	0.117838422981735	2.94199895921758	0.00326101023006182	0.0328497831767407
FRG1	0.478951058274878	0.162787191371128	2.94219130043805	0.00325898533522381	0.0328497831767407
FBXO36	-0.756359538254103	0.257498827144956	-2.9373319740533	0.0033104951324891	0.0332450238743565
HMG20A	-0.506259437692993	0.172346154792066	-2.9374571095235	0.00330915942351533	0.0332450238743565
OSBPL11	-0.938038519462434	0.319303522648461	-2.93776439320769	0.00330588152805755	0.0332450238743565
MCUB	-0.398411117486605	0.135690476274011	-2.93617598247692	0.0033228575480887	0.0333347698973723
DTWD1	0.346095360330497	0.117921878192232	2.93495461263181	0.00333596479982133	0.0333656170398773
NANS	0.295327624232567	0.100623911878987	2.93496464923501	0.00333585689941486	0.0333656170398773
ZSWIM7	0.662568283433067	0.225752594112419	2.9349309851258	0.00333621882435522	0.0333656170398773
SCRN3	0.558672896397157	0.19038953228884	2.93436771276687	0.0033422799081139	0.0333919155912283
CACNA1G	0.639765054744422	0.218192211091261	2.93211683196535	0.00336660070988947	0.0336004015465994
RDH10	-0.929544195233611	0.317224087602726	-2.93024468052918	0.0033869519732654	0.0337688828400058
COPE	0.342305463886286	0.116842844466057	2.92962282329344	0.00339373662807266	0.0338018947060133
ACAD9	-0.629362289302157	0.214904130251565	-2.92857232927738	0.00340522595503461	0.0338574904445088
THEM4	-0.4057795463624	0.138563366857389	-2.92847637557791	0.00340627717040121	0.0338574904445088
FAM168B	0.809928485695874	0.276653056816859	2.92759637292581	0.00341593177834468	0.0338842325535903
FUNDC2	-0.262545216481001	0.0896729910929645	-2.92780706075499	0.0034136180330637	0.0338842325535903
MOK	0.575252170318642	0.196531568542274	2.92702172269543	0.00342224976873595	0.0339123345209466
TSC1	-0.805309166457086	0.275248686086323	-2.92575117399298	0.00343625659034731	0.0340164932661949
NIPA1	-0.837989990023278	0.286525628834249	-2.92465980594024	0.003448329725219	0.0341013176383192
TUBA1C	-0.390811296057796	0.133677698477669	-2.92353399638372	0.00346082431038883	0.0341901333648667
FGD4	1.34872648585452	0.461387759673863	2.92319520311481	0.00346459240131302	0.034192645696934
CCAR1	0.261545839398006	0.0895124812979202	2.92189240657417	0.00347911704037682	0.0343012035662683
ATG101	0.41735868231657	0.142870657121936	2.92123442786692	0.00348647376606088	0.0343389435400187
CUTC	-0.29358441662812	0.100519961992411	-2.92065785550422	0.00349293193881853	0.0343677661240072
SPINK4	-0.811277581841882	0.277965720280742	-2.91862457364347	0.00351579366072128	0.0345577657701806
SEMA4B	-0.549305754074367	0.188304828094936	-2.91710924054178	0.00353292014896972	0.0346910655596613
TRAPPC2	0.641295922108904	0.219947934843643	2.91567148636694	0.00354923997177717	0.0348161836344391
NDUFB1	-0.219924027570994	0.0754802634825151	-2.91366269040567	0.00357215650412882	0.0350056948053147
S100PBP	-0.584915934041136	0.200800867153837	-2.91291537896109	0.00358071619731833	0.0350542749659001
GAMT	-0.563541366156314	0.19352998960487	-2.91190717938288	0.00359229366372786	0.0351322709967194
GAR1	0.503253298749933	0.172853368134874	2.91144629798161	0.00359759743826597	0.0351488159355082
FAM3C	-0.336089737720736	0.115524236320014	-2.90925738552155	0.00362288458729534	0.0353603710320671
BROX	0.310467254782123	0.106784112315498	2.90742927997409	0.00364412731699442	0.0354964994210938
ROCK1	-0.530983573067746	0.182629806124503	-2.9074310723725	0.00364410643382742	0.0354964994210938
DLEU2	0.537835895021114	0.185147156997459	2.9049103628877	0.0036735828997933	0.0357476351978886
GTF2H5	-0.198526056496029	0.0683692246047459	-2.90373421146344	0.00368741051900647	0.035774867158975
ISG15	0.773082501664782	0.26619384655989	2.90420876235713	0.00368182569796937	0.035774867158975
NDE1	-0.947226052124977	0.326183547915629	-2.9039663654955	0.00368467741900198	0.035774867158975
EXOC2	-0.613124999554678	0.211191072318365	-2.9031766959846	0.00369398155973012	0.0358029228662687
RBM3	-0.231723432113196	0.0798351625274777	-2.90252345930205	0.00370169434217693	0.035841977754949
CPNE2	-0.931416830680955	0.320977289075458	-2.90181536944189	0.00371007131117507	0.0358873796511378
TMCC1-AS1	-0.824734436435707	0.284261243956087	-2.90132564312254	0.00371587503484241	0.0359078251877373
PPME1	0.328900498221058	0.113428909992565	2.89961790378322	0.0037361780020836	0.0360682025181305
CACUL1	-0.654444024486005	0.225805800021286	-2.89826047171646	0.00375238811037582	0.0361887895957057
HAUS6	0.471847944377395	0.162866849162777	2.89713926930463	0.00376582540114917	0.0362824227510719
TTC37	-0.518637558191381	0.179105732482085	-2.8957060782142	0.00378306546374508	0.0364124728266106
DAZAP2	0.231009244149412	0.0797959038535572	2.89500128444392	0.00379156981177605	0.0364318545142567
SLC7A5	0.445601071077436	0.153941714086991	2.89460900003771	0.00379631080849412	0.0364318545142567
UROD	0.215678272055057	0.0745070601929144	2.8947360357075	0.00379477491534041	0.0364318545142567
RPS26	-0.248948134028452	0.0860845345315638	-2.89190312038189	0.00382916002571376	0.0367108928179514
DPY19L4	-0.763500742026856	0.264299778737301	-2.88876799547279	0.00386754308263124	0.0370423835994928
PSMA1	0.202884696663906	0.0703044007819561	2.88580365392969	0.00390415639231929	0.0373562889416509
PRDX5	0.199465229955069	0.0691599913665984	2.88411299674341	0.00392517881994436	0.0375205452818061
DGUOK	0.177250561157015	0.061477157273265	2.88319384009802	0.003936651137288	0.0375932798988709
ERG28	0.22308038140348	0.0773919058768063	2.88247690602921	0.0039456205732353	0.0376419939197576
SMARCC2	-0.388345262098448	0.134752459256318	-2.88191595345775	0.00395265148906923	0.0376721367680045
MIF4GD	0.417593028494511	0.144963748026673	2.88067212788728	0.0039682820571678	0.0377841024445204
GAS5	0.328109447054534	0.113947396150252	2.87948174455769	0.00398329358095635	0.0378899607392828
RPS2	-0.139288266362	0.0483971825080479	-2.87802428041835	0.00400174337398708	0.0380282859104182
IGFBP6	-0.52924296985863	0.183993702669804	-2.87641893270886	0.00402215496641665	0.0381849658323906
GFPT1	0.413846137740905	0.143904442096514	2.87583990953764	0.00402954026260231	0.0382177936602174
ZNF146	0.265946334176903	0.0925154871857477	2.87461421073155	0.00404521437081973	0.0383290954648946
STXBP3	-0.336546687380892	0.117161275307732	-2.87250788707214	0.00407227913868741	0.0385480041814856
CIB1	0.242555972837883	0.0844770233698617	2.87126561947989	0.00408831834378263	0.0386246852459697
TRIP13	0.313760287946249	0.109265583182778	2.87153812579203	0.00408479505068863	0.0386246852459697
NCBP3	-0.587045492983932	0.204612574387864	-2.86905873082428	0.00411695345456826	0.0388574918199842
SFXN2	0.589966150632096	0.205695683263095	2.86815037278882	0.00412879248185945	0.0389314725203239
UBB	-0.235591893467624	0.082177215962928	-2.86687606421109	0.00414545317307534	0.0390507307136458
MCCC2	0.614512073920638	0.214531201819555	2.86444148314385	0.00417745331376376	0.0393141181781772
ERGIC3	-0.170220656621956	0.059441559603375	-2.86366403838924	0.0041877191581606	0.0393346478070085
PPARG	0.515911527871186	0.18015453954705	2.86371650233352	0.0041870256735123	0.0393346478070085
MXD1	1.14201607518354	0.398845747953229	2.86330262023366	0.00419249932720884	0.0393415727609154
PMPCB	0.197358061959884	0.0689850291108836	2.86088249151362	0.00422463605394021	0.0396049455114568
RPL24	-0.220505188477916	0.0770892039125074	-2.86039000646808	0.00423120302658202	0.0396283317147928
RPL29	-0.126159347641662	0.0441613818035649	-2.85677989431656	0.00427962495125153	0.0400432984621429
DHRS7B	0.284260320436214	0.0995870993608656	2.8543889947649	0.00431196977650866	0.0403019024661169
DROSHA	-0.631680574769151	0.221345558499659	-2.85382087199243	0.00431968803536737	0.0403019024661169
TMSB15A	-1.01043977068885	0.354063414201732	-2.8538384090516	0.00431944959758015	0.0403019024661169
MRPS33	0.204125324997341	0.071545859408917	2.85306971897106	0.004329912089333	0.0403381496004495
SLC35B2	-0.411101021904825	0.14409800601712	-2.85292651347294	0.00433186376862293	0.0403381496004495
IGSF3	-1.25694382991593	0.44095134416125	-2.85052726691832	0.00436468078790552	0.0406048840794538
SPART	-0.435625330636055	0.152984681630743	-2.84750947606321	0.00440627823698368	0.0409527158778302
ZNF107	0.718551071072977	0.252663316480059	2.84390738269158	0.00445639996965104	0.0413790344510251
CAMTA2	0.423445977103833	0.149033787268186	2.84127502136037	0.00449335437583924	0.0416823941194391
ARF4-AS1	0.797510173227619	0.280996665089646	2.83814817863831	0.00453761120093149	0.0420528519964422
NENF	-0.534718875349454	0.188513138004044	-2.8365072111737	0.00456099483733152	0.0421491365261852
PLCXD1	0.837770939643912	0.295291747339954	2.83709567636318	0.00455259673886618	0.0421491365261852
RPL26L1	0.180737031225187	0.0637175743271388	2.83653345460464	0.00456062001361178	0.0421491365261852
ABITRAM	0.556833497225713	0.196356428126296	2.83583024268276	0.00457067333788416	0.0421585045032709
RP9	0.559927915686585	0.197442616755615	2.83590201997595	0.00456964626954966	0.0421585045032709
ZBTB8OS	0.253779661124829	0.089541524369975	2.83421198053589	0.00459388477571598	0.0423324741974358
EFTUD2	0.251995502488765	0.0889582284183249	2.83273966859771	0.00461509547737062	0.0424876954496627
UBAC2	-0.525171202390363	0.185443426009135	-2.83197530207673	0.00462614217768815	0.0425491394433681
FAM120A	-0.471739391938855	0.166685650906618	-2.8301139862551	0.00465314230871714	0.0427167243454024
SRSF1	-0.31764526977409	0.11222688044582	-2.8303849176975	0.00464920334175178	0.0427167243454024
ABCB6	-0.80969517038616	0.286336246618219	-2.82777741186833	0.00468723846144693	0.0429891776327428
COA3	-0.247925446963138	0.0877558456494002	-2.82517301415616	0.00472550922613385	0.0432993693780683
PGGT1B	0.428613116055808	0.151770804856301	2.82408145928741	0.00474163321128667	0.0434062396792385
YIPF6	0.355794298211725	0.126089449990568	2.82176104533995	0.00477607494046714	0.0436804372609829
WRAP53	-0.424068808249702	0.150418855524492	-2.81925299039821	0.00481355628610282	0.0439818931643817
RTN4IP1	0.654312208068925	0.23218751656929	2.81803353486347	0.00483187629622551	0.0441078688917171
SLC38A10	-0.630748648557145	0.223899482936079	-2.81710632059485	0.00484584812997348	0.0441939532828228
YWHAG	-0.380428928669732	0.135134309771766	-2.81519126646856	0.00487482111538702	0.0444165583088306
FTSJ3	0.39310761966835	0.139723165677952	2.81347490060757	0.00490092120133369	0.0446006312082066
ZSCAN12	0.753759055281766	0.267930770464878	2.81326050745849	0.0049041902571967	0.0446006312082066
MYO9A	-0.933815443338604	0.332014306639387	-2.81257591816023	0.00491464204912638	0.0446539512418756
ADH5	-0.174107073975757	0.0619108885094763	-2.81222056680881	0.00492007522462216	0.0446616156817147
UBE2D1	-0.595106605734066	0.211661695306327	-2.81159330635049	0.00492967903860058	0.0447070892121363
METTL2A	0.295576794611125	0.105144193403855	2.81115661305066	0.00493637513840282	0.0447261326553053
MB21D2	0.402976961301727	0.143473141927665	2.80872751434478	0.0049737724457831	0.0450230508557352
TMEM159	-0.478441574860521	0.170379594547055	-2.80809199090086	0.00498359886969233	0.0450700749079703
KRT81	-0.8385713152249	0.298694054823693	-2.80745900925237	0.00499340343929761	0.0451168141762349
PEX19	-0.348481374133636	0.124279136793762	-2.80402152061879	0.00504695362416259	0.0455583540971486
SELENOI	0.470439119480429	0.167917520576984	2.80160830069397	0.0050848570614793	0.0458579648426831
C19orf48	0.262989040836035	0.0938991335346738	2.80076110328454	0.00509822453920139	0.0459359472138599
MRPS10	0.211685250018874	0.0756555104781745	2.79801495860558	0.00514177313214346	0.0462854711830602
TRIM44	0.356313736548293	0.127420169816422	2.79636840118519	0.00516804531639949	0.0464789731736446
AMOTL2	-0.549239416643868	0.196442599618739	-2.79592826459152	0.00517508857597939	0.046499341581584
GABPB1	-0.61186033249165	0.218883964112408	-2.79536390421652	0.00518413241028555	0.0465376314432553
DHRSX	-0.467302814985193	0.167203832374782	-2.79480923581793	0.00519303484428928	0.0465745825527917
INSIG2	0.47448252469593	0.169799255836182	2.79437340499123	0.00520003962260781	0.0465944618486156
TMEM234	-0.994801821609649	0.356223191191734	-2.79263631961066	0.00522804338056673	0.0468022908337579
CRYL1	-0.707574374093205	0.25355177138926	-2.7906504861562	0.00526022409364775	0.0470470961905204
IRF9	1.07243997719952	0.384626642062595	2.78826233005717	0.00529916142918987	0.0473518272428344
MRI1	-0.76525371263835	0.274545475944011	-2.78734774269022	0.00531414199010169	0.0474421245006234
ARHGEF39	0.585044330826825	0.210000136815243	2.78592356985722	0.00533754551235758	0.047607383483732
LSR	0.514644633984955	0.184814999984636	2.78464753417059	0.00535859370579078	0.047620525434749
NFIC	-0.448521508400546	0.161053938115503	-2.78491487788941	0.00535417767778147	0.047620525434749
NT5C3B	-0.322518409781874	0.115814172272993	-2.78479225341822	0.00535620280103778	0.047620525434749
SMARCC1	-0.41124448352809	0.147664450228228	-2.78499315774701	0.00535288526023467	0.047620525434749
GALK2	0.898604137875445	0.322831524312895	2.78350802260717	0.0053774532568109	0.0477010005852569
TRAPPC13	0.455383509087764	0.163593440214639	2.7836293954714	0.0053754416202453	0.0477010005852569
TMED5	0.304849709370051	0.109577714918202	2.78204112576737	0.00540181944744745	0.0478735018607569
NSUN5	0.552904075277113	0.198982011615251	2.77866361280035	0.0054583017357013	0.0482861219910085
SLC2A1	0.401464725174675	0.144467996701956	2.77891806032941	0.00545402810370248	0.0482861219910085
HOOK3	-0.554318080148088	0.199663758754947	-2.77625786274222	0.00549885771399938	0.0485128619721421
HSPB11	-0.275153513201547	0.0991095600115302	-2.77625602585195	0.00549888878381181	0.0485128619721421
JMJD8	-0.527774185804727	0.190066987532915	-2.77677987458673	0.00549003463865487	0.0485128619721421
AP5S1	-0.50510840505175	0.182137660108861	-2.77322331224556	0.00555040178244753	0.0487463535604666
DLL3	-0.56935981505494	0.205265462723837	-2.77377308145089	0.00554103133197478	0.0487463535604666
STK39	1.13641442846305	0.409685817123675	2.77386812275221	0.00553941286428448	0.0487463535604666
TUBB	-0.328644440874435	0.118458268774765	-2.77434782960837	0.00553125039786327	0.0487463535604666
VPS45	-0.312536459597557	0.112694452470414	-2.77330829287811	0.00554895241035681	0.0487463535604666
DZIP3	-0.45398964565607	0.163756154133118	-2.77235165944982	0.00556528783661641	0.0488330170767487
DDX18	0.341530565882332	0.123206003208868	2.77202861051619	0.00557081399790462	0.0488374693816305
CASP4	0.319696455853958	0.115515784683331	2.76755645759025	0.00564782621531222	0.0494235583643914
NT5DC1	-0.369257839702342	0.133418241787373	-2.76767130757744	0.00564583649881067	0.0494235583643914
HSP90B1	0.197066337184214	0.0712816575124059	2.76461496633852	0.0056990020745952	0.0498265850744707
NDUFB2	-0.225801092399602	0.0817109805751295	-2.76341185493409	0.00572005396366035	0.049965749659227

## Sheet: Supp 5
Supp . KEGG Pathway Enrichment analysis of the mRNAs differentially expressed between DU145 radioresistant cells and DU145 cells.
ID	Term_Description	Fold_Enrichment	lowest_p	highest_p	Up_regulated	Down_regulated
hsa04142	Lysosome	3.37918552036199	9.65975735802142e-11	9.34085818513073e-09	NCOA7, CTSB, CTSD, CTSH, NAGLU, HEXB, MANBA, HYAL2, GALNS, LAPTM4B, SUMF1, LITAF	CD68, CD63, NPC2, AP1S1, AP4S1
hsa04115	p53 signaling pathway	3.23010380622837	3.76995251515622e-10	0.000259437448223149	CCND3, SESN3	CDKN2A, CCND1, CDK6, CDK1, SIVA1, DDB2, RCHY1
hsa04110	Cell cycle	2.23818216494564	2.19978042970853e-08	0.00111840184980597	CCND3, TGFB2, CCNA1, PRKDC	CCND1, CDK6, CDKN2A, CDK1, YWHAB, ANAPC13, ORC5
hsa05214	Glioma	3.78998846597463	2.68795213924896e-08	2.47473375536823e-07	IGF1R, CAMK2D, MAP2K2, PIK3R2	TGFA, CALM2, CALM1, CDKN2A, CCND1, CDK6, DDB2
hsa05218	Melanoma	2.87120338331411	4.70280421375492e-08	0.000509216956986716	IGF1R, MAP2K2, PIK3R2	MET, CCND1, CDKN2A, CDK6, DDB2
hsa03050	Proteasome	2.29696270665129	1.23316020897048e-07	1.61611431159927e-07		PSMD9, PSME2, PSMB9, PSMB8
hsa05100	Bacterial invasion of epithelial cells	2.99603831302342	2.21830826853557e-07	0.000986334462393413	PIK3R2, ACTB, DNM1, DNM2, CAV2, CTTN	MET, ARPC1A
hsa03013	Nucleocytoplasmic transport	1.75617294319213	3.20975032492038e-07	0.0318102240232896	NUP210, EEF1A1, EEF1A2	RAE1, NUP205, UPF3A, THOC1
hsa03040	Spliceosome	1.26493575628524	2.33191041988877e-06	7.4583703290481e-05		SNRPD1, PHF5A, SNU13, TXNL4A, SNW1, BUD31, THOC1
hsa05167	Kaposi sarcoma-associated herpesvirus infection	2.79720329611529	2.93356747185637e-06	0.000314098011096001	JAK1, GNG11, MAP2K2, PIK3R2, ITPR1	IKBKE, IFNAR1, IFNAR2, MAPK13, IL6, CSF2, CDK6, ICAM1, CALM2, CALM1, CXCL8, CXCL1, CXCL2, CXCL3, RCAN1, CCND1
hsa05162	Measles	2.64066880509181	3.05169650662986e-06	7.65916444627379e-05	MAVS, JAK1, EIF3H, CCND3, PIK3R2	IKBKE, CSNK2B, TNFAIP3, IL6, IFNAR1, IFNAR2, RCHY1, CCND1, CDK6
hsa04141	Protein processing in endoplasmic reticulum	2.23315818702209	3.71717216009054e-06	6.44384158076777e-06	RPN1, TUSC3, HSPA5, HSP90B1, MAN1A2, MAN1B1, P4HB, OS9, NSFL1C, VCP, MBTPS1	LMAN1, CAPN2, UBE2G2
hsa05169	Epstein-Barr virus infection	2.19647058823529	3.82407809791549e-06	0.00049833024248877	MAVS, JAK1, PIK3R2, CCND3, CCNA1	HLA-DRA, IL6, IKBKE, IFNAR1, IFNAR2, SNW1, DDB2, MAPK13, ICAM1, TNFAIP3, CCND1, CDK6
hsa05223	Non-small cell lung cancer	3.23010380622837	4.70788539662143e-06	0.000509216956986716	PIK3R2, MAP2K2, KIF5C	CDKN2A, CDK6, CCND1, TGFA, MET, DDB2
hsa04218	Cellular senescence	2.65034158459764	4.77099898787786e-06	1.07511874632563e-05	TGFB2, CCND3, PIK3R2, CCNA1, MAP2K2, ITPR1	CDK6, CCND1, CDKN2A, MAPK13, CDK1, IL6, CXCL8, CAPN2, CALM2, CALM1
hsa05220	Chronic myeloid leukemia	2.38007648879985	6.19792550397059e-06	0.000632945773652917	PIK3R2, MAP2K2, TGFB2	CDKN2A, CCND1, CDK6, DDB2
hsa05130	Pathogenic Escherichia coli infection	1.87446438496154	6.67716665084148e-06	0.00925829671281828	ACTB, MYO1E, TUBA1A, CTTN, IL1R1	ARPC1A, MYO5B, MYO6, MAPK13, IL6, CXCL8, IL18, CLDN10, CLDN1
hsa04520	Adherens junction	1.95763867044144	6.69048619673188e-06	0.000824849745659293	ACTB, PTPN1, IGF1R	CSNK2B, MET
hsa05215	Prostate cancer	2.13120251132594	6.87537444430929e-06	0.00195362234809774	GSTP1, IGF1R, PIK3R2, MAP2K2, HSP90B1	PLAU, TGFA, CCND1
hsa04915	Estrogen signaling pathway	1.88619200363701	7.71406408127391e-06	9.51756341179903e-06	HSP90B1, CTSD, MAP2K2, PIK3R2, GNAI2, ITPR1	KRT19, TGFA, CALM2, CALM1
hsa05418	Fluid shear stress and atherosclerosis	2.99603831302342	7.77977894500534e-06	0.000722020238999281	HSP90B1, CAV2, SDC2, HMOX1, GSTM3, GSTP1, NQO1, PIK3R2, ACTB, IL1R1, BMP4	CALM2, CALM1, MAPK13, ICAM1, CYBA
hsa05225	Hepatocellular carcinoma	3.07628933926512	8.00712975164347e-06	3.20722545965095e-05	IGF1R, MAP2K2, PIK3R2, TGFB2, LRP6, HMOX1, NQO1, GSTM3, GSTP1, ACTB, SMARCD3, ARID1B	TGFA, DDB2, CDKN2A, CDK6, CCND1, FZD3, TXNRD2, MET
hsa04924	Renin secretion	1.95763867044144	8.01037488733252e-06	9.52917124196315e-06	GNAI2, ITPR1, CTSB	CALM2, CALM1
hsa04621	NOD-like receptor signaling pathway	2.93645800566216	8.0835907846415e-06	0.000265416270638822	MAVS, CTSB, ITPR1, JAK1	IL18, IL6, CXCL8, CXCL1, CXCL2, CXCL3, MAPK13, ATG12, TNFAIP3, IKBKE, TRPM2, NAMPT, CYBA, GBP1, IFNAR1, IFNAR2
hsa05160	Hepatitis C	2.53341474998304	8.127271934288e-06	0.000632935746576887	LDLR, SCARB1, MAVS, IFIT1, JAK1, MAP2K2, PIK3R2	CLDN10, CLDN1, IKBKE, IFNAR1, IFNAR2, YWHAB, CDK6, CCND1
hsa04510	Focal adhesion	2.09874765074737	9.41480372402841e-06	0.000248363207223866	SPP1, VTN, ITGB5, IGF1R, ACTB, PIK3R2, CAV2, CCND3	LAMB3, LAMC2, MET, MYL12B, MYL12A, CAPN2, VAV1, CCND1
hsa05163	Human cytomegalovirus infection	1.73817245178208	9.81064301108364e-06	0.00070562867119459	PIK3R2, MAP2K2, IL1R1, GNG11, ITPR1, GNAI2, JAK1	CXCL8, IL6, CALM2, CALM1, CCND1, MAPK13, CDKN2A, CDK6
hsa05205	Proteoglycans in cancer	2.67318935687865	1.15704624954832e-05	9.80559427946049e-05	CTTN, MAP2K2, ACTB, PIK3R2, ITPR1, CAMK2D, IGF1R, CAV2, TGFB2, VTN, ITGB5, SDC2	VAV1, CCND1, RPS6, CD63, MET, PLAU, PLAUR, FZD3, MAPK13
hsa04611	Platelet activation	2.1181008565432	1.22869959405181e-05	0.0328411659298336	ITPR1, PRKCI, FERMT3, GNAI2, ACTB, PIK3R2	MYL12B, MYL12A, MAPK13, VAMP8
hsa00513	Various types of N-glycan biosynthesis	4.08013112365689	1.2906511237034e-05	1.9049262676307e-05	RPN1, TUSC3, MAN1B1, MAN1A2, HEXB, B4GALT1
hsa04657	IL-17 signaling pathway	3.93230028584324	1.30841695068045e-05	0.00116256087386677	JUND, HSP90B1	FOSL1, TNFAIP3, MAPK13, IKBKE, CXCL1, CXCL2, CXCL3, CXCL8, CCL20, IL6, CSF2, LCN2
hsa04144	Endocytosis	1.81526494895479	1.3165522881803e-05	0.0145162453221035	PLD1, DNM1, DNM2, IGF1R, AMPH, LDLR, CAPZB, CAV2, KIF5C, PRKCI	CBLC, NEDD4L, ARPC1A, CAPZA2, VPS26A, VPS4B, SNX6
hsa05203	Viral carcinogenesis	1.72272202998847	1.46351783950953e-05	0.0158361694956043	JAK1, PIK3R2, CCND3, CCNA1	YWHAB, CDK1, SNW1, CCND1, CDK6, MRPS18B, CDKN2A
hsa05131	Shigellosis	1.90531468754485	1.49411425074332e-05	0.032247546055285	CTTN, ACTB, PIK3R2, ITPR1, IL1R1	ARPC1A, MYL12B, MYL12A, PFN1, CAPN2, IL18, CXCL8, TNIP1, CSF2, MAPK13, ATG12
hsa03010	Ribosome	2.06726643598616	1.5110167568995e-05	0.00276362695612774	RPS2, RPS8, RPS20, RPL8, RPL35A, RPL37A	MRPS5, MRPS10, RPS6, MRPL28, MRPL36, RPL21
hsa04971	Gastric acid secretion	2.72008741577126	1.64059349745191e-05	1.95093017029198e-05	ACTB, ITPR1, CAMK2D, GNAI2, ATP1B1, ATP1B3	CALM2, CALM1
hsa05417	Lipid and atherosclerosis	2.29427933900333	1.66152859989812e-05	0.000238418946872096	LDLR, PIK3R2, HSP90B1, HSPA5, ITPR1, CAMK2D	CYBA, ICAM1, CXCL8, MAPK13, IL6, IKBKE, VAV1, CXCL1, CXCL2, CXCL3, IL18, CALM2, CALM1
hsa03020	RNA polymerase	3.33430070320348	2.50803717714923e-05	0.00148992965794698		POLR2J, POLR2I, CRCP, POLR3K
hsa04120	Ubiquitin mediated proteolysis	1.48724204027781	2.90225884631221e-05	0.000190070179380881	MID1	UBE2G2, NEDD4L, HERC4, CBLC, RCHY1, DDB2, ANAPC13
hsa05170	Human immunodeficiency virus 1 infection	1.64671958748897	3.01746052275626e-05	0.00261404284885097	GNAI2, PIK3R2, MAP2K2, ITPR1, GNG11, CFL2	CALM2, CALM1, MAPK13, APOBEC3D, SAMHD1, AP1S1, CDK1
hsa04668	TNF signaling pathway	2.79360329187319	3.3643914148969e-05	0.00245488653569883	CSF1, PIK3R2, DAB2IP	MAPK13, CCL20, CXCL1, CXCL2, CXCL3, CSF2, IL6, TNFAIP3, ICAM1
hsa05212	Pancreatic cancer	3.40010926971408	4.92628355779407e-05	0.000736541003320708	PIK3R2, PLD1, JAK1, TGFB2	RALB, TGFA, CDKN2A, CDK6, CCND1, DDB2
hsa04713	Circadian entrainment	1.90406119103988	5.0549551354844e-05	6.00691072256042e-05	CAMK2D, ITPR1, RASD1, GNAI2, GNG11	CALM2, CALM1
hsa00630	Glyoxylate and dicarboxylate metabolism	4.45531559479776	5.07231676870995e-05	0.0145489462776672	CAT	MDH2, ACO1, SHMT2, DLD
hsa05219	Bladder cancer	2.52105662925141	5.14188100011399e-05	6.94030816727429e-05	MAP2K2	CDKN2A, CCND1, CXCL8
hsa04217	Necroptosis	1.74862762442438	6.60736380286818e-05	0.00250128142744654	CAMK2D, FTH1, FTL, JAK1	CAPN2, VPS4B, IFNAR1, IFNAR2, TNFAIP3
hsa04015	Rap1 signaling pathway	2.38337756576074	8.08376140085351e-05	0.000700045926578403	CSF1, KITLG, EFNA2, EFNA5, IGF1R, GNAI2, ID1, ACTB, PRKCI, MAP2K2, PIK3R2	CALM2, CALM1, RASGRP3, MET, RALB, PFN1, VAV1, MAPK13
hsa05171	Coronavirus disease - COVID-19	2.36968314168719	8.89536238381049e-05	0.0114340303762744	JAK1, RPS2, RPS8, RPS20, RPL8, RPL35A, RPL37A, PIK3R2, MAVS, C2	IL6, CXCL8, CSF2, RPS6, RPL21, MAPK13, IKBKE, IFNAR1, IFNAR2, CFB, F13A1
hsa04216	Ferroptosis	4.41184910118997	8.95025367733641e-05	0.00267642302706284	GPX4, ACSL1, ACSL3, FTH1, FTL, HMOX1	NCOA4
hsa04910	Insulin signaling pathway	2.09006716873601	0.000137403852472297	0.00547969677982331	PIK3R2, PRKAR1A, PRKCI, SREBF1, MAP2K2, PTPN1	CALM2, CALM1, FBP1, RPS6, SOCS2
hsa04921	Oxytocin signaling pathway	1.89499423298731	0.000138137831586883	0.000581504629517169	MAP2K2, EEF2, ITPR1, CAMK2D, ACTB, GNAI2	CCND1, TRPM2, CALM2, CALM1, RCAN1
hsa00511	Other glycan degradation	4.84515570934256	0.00016421092925138	0.0342860068364745	HEXB, MAN2B2, MANBA
hsa04210	Apoptosis	2.4883762655389	0.000167497280044643	0.000558105400861908	TUBA1A, ACTB, ITPR1, CTSB, CTSD, CTSH, DAB2IP, PIK3R2, MAP2K2	MCL1, CAPN2, DAXX, BCL2A1
hsa05224	Breast cancer	1.40630369794977	0.000169913620217272	0.0305334168063307	IGF1R, MAP2K2, PIK3R2, LRP6	CCND1, FZD3, DDB2, CDK6
hsa04914	Progesterone-mediated oocyte maturation	2.15340253748558	0.0001738520491141	0.0300094087829411	PIK3R2, GNAI2, CCNA1, IGF1R	MAPK13, CDK1, ANAPC13, KIF22
hsa04066	HIF-1 signaling pathway	2.17352779484526	0.000176387427925774	0.000358116894225816	IGF1R, MAP2K2, PIK3R2, CAMK2D, HMOX1, ALDOC	IL6, RPS6, TIMP1
hsa00531	Glycosaminoglycan degradation	5.44017483154252	0.000182830908595197	0.000283573210036293	HYAL2, NAGLU, GALNS, HEXB
hsa05134	Legionellosis	4.53347902628544	0.000197942199913239	0.030188797682776	VCP, EEF1A1, EEF1A2	BCL2L13, IL18, IL6, CXCL8, CXCL1, CXCL2, CXCL3
hsa04728	Dopaminergic synapse	1.77532422937743	0.000251076217653422	0.000297960236077423	ITPR1, CAMK2D, GNAI2, GNG11, KIF5C, COMT	CALM2, CALM1, MAPK13
hsa04670	Leukocyte transendothelial migration	2.60779022888162	0.000260037941168543	0.0321008677767325	ACTB, PIK3R2, GNAI2	CLDN10, CLDN1, CYBA, MAPK13, ICAM1, MYL12B, MYL12A, VAV1
hsa04371	Apelin signaling pathway	1.71005495623855	0.000302250516790538	0.000358623794572872	GNAI2, GNG11, ITPR1, MAP2K2, SPP1	CALM2, CALM1, RPS6, CCND1
hsa04390	Hippo signaling pathway	2.04006556182845	0.00034341644536218	0.014444757617289	PRKCI, WWTR1, TGFB2, BMP4, ID1, ID2, CCND3, ACTB	FRMD6, FZD3, YWHAB, CCND1
hsa04630	JAK-STAT signaling pathway	2.02367949305874	0.000381614079510184	0.0162132756899377	JAK1, CCND3, PIK3R2	IL7, CSF2, IL6, IL31RA, IL24, IFNAR1, IFNAR2, SOCS2, MCL1, CCND1
hsa04620	Toll-like receptor signaling pathway	2.23622571200426	0.000503785062252926	0.000503785062252926	PIK3R2, MAP2K2, SPP1	MAPK13, IL6, CXCL8, IKBKE, IFNAR1, IFNAR2
hsa04720	Long-term potentiation	1.92842018282291	0.000590858714979098	0.000676869237860672	CAMK2D, MAP2K2, ITPR1	CALM2, CALM1
hsa04976	Bile secretion	2.10332340870685	0.000618635868462471	0.0364889602552563	SCARB1, LDLR, NCEH1, ABCC2, ABCC3, ATP1B1, ATP1B3
hsa05132	Salmonella infection	1.8831374416878	0.000656775748829534	0.00772989647918085	TUBA1A, KIF5C, STX10, ACTB, S100A10, DNM2, HSP90B1, MAP2K2	DYNLT3, PFN1, MYL12B, MYL12A, ARPC1A, MYO6, MAPK13, IL6, CXCL8, IL18
hsa04960	Aldosterone-regulated sodium reabsorption	2.95323776569451	0.00071569809432855	0.0010412710197371	ATP1B1, ATP1B3, PIK3R2	NEDD4L
hsa04022	cGMP-PKG signaling pathway	1.27609039258405	0.000716069262923321	0.000848804468721791	ATP1B1, ATP1B3, GTF2IRD1, ITPR1, GNAI2, MAP2K2	CALM2, CALM1
hsa04137	Mitophagy - animal	1.81977679224134	0.000746229349648932	0.0346345558958802	BNIP3L	BCL2L13, OPTN, CSNK2B, FIS1
hsa01040	Biosynthesis of unsaturated fatty acids	3.37054310215135	0.000757318864679602	0.000757318864679602	ELOVL5, SCD, FADS1
hsa04114	Oocyte meiosis	1.87554414555196	0.000781930558227394	0.00784134245803233	IGF1R, ITPR1, CAMK2D	YWHAB, CDK1, MAPK13, ANAPC13, CALM2, CALM1
hsa00515	Mannose type O-glycan biosynthesis	2.72008741577126	0.000790376343839537	0.000868948243362877	B4GALT1, B4GAT1
hsa05208	Chemical carcinogenesis - reactive oxygen species	2.59644707869075	0.000792061619362321	0.0207901233800085	GSTM3, CAT, EPHX3, AKR1C1, AKR1C2, AKR1C3, NQO1, MAP2K2, PIK3R2, PTPN1, PLD1, HMOX1	NDUFA5, NDUFA7, NDUFA12, NDUFB2, SDHD, SLC26A2, CYBA, MET, MAPK13
hsa04722	Neurotrophin signaling pathway	1.31394053134714	0.00084801677353242	0.0107282670810742	MAP2K2, PIK3R2, CAMK2D	MAPK13, CALM2, CALM1
hsa05164	Influenza A	2.59937347720153	0.000903043678808718	0.00337048962551882	PRSS3, MAVS, JAK1, PIK3R2, CCND3, MAP2K2, ACTB	IKBKE, IL6, CXCL8, ICAM1, IFNAR1, IFNAR2, HLA-DRA, IL18, CDK6, RAE1
hsa05133	Pertussis	2.72008741577126	0.000980777145825051	0.00112318719680611	CFL2, C2, GNAI2	CALM2, CALM1, MAPK13, IL6, CXCL8
hsa05210	Colorectal cancer	2.10332340870685	0.0010390638538478	0.0416913254655724	PIK3R2, MAP2K2, TGFB2	CCND1, RALB, DDB2, TGFA
hsa04810	Regulation of actin cytoskeleton	1.37817762399077	0.00116503073556259	0.00894564831994771	ITGB5, PIK3R2, MAP2K2, ACTB, TMSB4X, CFL2, IQGAP2	VAV1, MYL12B, MYL12A, ARPC1A, PFN1
hsa04540	Gap junction	1.50237386336203	0.00120869807326929	0.00423187402052105	GNAI2, MAP2K2, TUBA1A, ITPR1	CDK1
hsa04064	NF-kappa B signaling pathway	2.75970033930191	0.00130543237532389	0.0426853971115819	IL1R1	LTB, BCL2A1, CXCL8, TNFAIP3, CXCL1, CXCL2, CXCL3, PLAU, CSNK2B, ICAM1
hsa05207	Chemical carcinogenesis - receptor activation	1.21890709668995	0.00139290020837423	0.0417925420904438	PIK3R2, MAP2K2, GNAI2, CCND3, PAQR5, HSP90B1, EPHX3, GSTM3	IKBKE, CCND1
hsa04140	Autophagy - animal	1.84577360355907	0.0016474162249591	0.0386884538476135	IGF1R, PIK3R2, MAP2K2, VMP1, ITPR1, CTSD, CTSB	NRBF2, ATG12, VAMP8
hsa04530	Tight junction	1.93806228373702	0.00172159611616039	0.0345492732048521	PRKCI, ACTB, CTTN, TUBA1A	CRB3, CLDN10, CLDN1, NEDD4L, CCND1, ARPC1A, MYL12B, MYL12A
hsa04610	Complement and coagulation cascades	2.73608792998168	0.00175728823264097	0.0032425904650505	C2, CLU, VTN	F13A1, PLAU, PLAUR, SERPINA1, CFB, CD59
hsa04970	Salivary secretion	1.43560169165706	0.0019280921404351	0.00220695244829192	ITPR1, ATP1B1, ATP1B3	CALM2, CALM1
hsa04310	Wnt signaling pathway	1.54735511675611	0.00212110497080566	0.00881595717938993	RSPO3, LRP6, TLE4, CCND3, TBL1XR1, CAMK2D	FZD3, CSNK2B, FOSL1, CCND1
hsa04744	Phototransduction	1.84577360355907	0.00217185411055237	0.00240254122279522		CALM2, CALM1
hsa04912	GnRH signaling pathway	1.94500874353536	0.00219703945531716	0.00251452899525631	ITPR1, CAMK2D, PLD1, MAP2K2	CALM2, CALM1, MAPK13
hsa04070	Phosphatidylinositol signaling system	1.64941470956342	0.00229255526769579	0.00262375416278609	PIK3R2, IMPA2, ITPR1	DGKA, CALM2, CALM1
hsa04918	Thyroid hormone synthesis	2.51230296039985	0.00237136683958697	0.0217757087691738	HSPA5, HSP90B1, ITPR1, ATP1B1, ATP1B3, GPX7, GSR
hsa00280	Valine, leucine and isoleucine degradation	1.64941470956342	0.00256317692692591	0.00256317692692591	ALDH3A2	DLD, OXCT1
hsa04750	Inflammatory mediator regulation of TRP channels	1.84577360355907	0.00270557082204981	0.00309599591662803	ITPR1, CAMK2D, IL1R1, PIK3R2	CALM2, CALM1, MAPK13
hsa04925	Aldosterone synthesis and secretion	2.37313749029023	0.00270557082204981	0.00309599591662803	ITPR1, DAGLB, ATP1B1, ATP1B3, CAMK2D, LDLR, SCARB1	CALM2, CALM1
hsa05235	PD-L1 expression and PD-1 checkpoint pathway in cancer	1.74207845729171	0.00272963579495353	0.00726280978087951	MAP2K2, PIK3R2, JAK1	CD274, CSNK2B, MAPK13
hsa05161	Hepatitis B	2.09956747404844	0.00279557033363605	0.0142414691513962	TGFB2, PIK3R2, CCNA1, JAK1, MAP2K2, MAVS	DDB2, YWHAB, CXCL8, IL6, MAPK13, IKBKE, IFNAR1
hsa04934	Cushing syndrome	2.00058042192209	0.00283446924956767	0.0124088532101031	RASD1, GNAI2, CAMK2D, MAP2K2, NCEH1, ITPR1, LDLR, SCARB1	CDKN2A, CDK6, CCND1, FZD3
hsa05216	Thyroid cancer	2.79360329187319	0.00291103934214219	0.00413220203224144	MAP2K2	NCOA4, DDB2, CCND1
hsa04916	Melanogenesis	1.79094864503751	0.0030495711005162	0.00348926418600093	KITLG, MAP2K2, GNAI2, CAMK2D	FZD3, CALM2, CALM1
hsa04625	C-type lectin receptor signaling pathway	1.77339032498813	0.0031710966725108	0.00362818239611635	ITPR1, PIK3R2	CALM2, CALM1, IL6, MAPK13, IKBKE
hsa04922	Glucagon signaling pathway	1.52004884998982	0.0031710966725108	0.00362818239611635	ITPR1, CAMK2D, CPT1C	CALM2, CALM1, FBP1
hsa00061	Fatty acid biosynthesis	3.04009769997965	0.0035965476815774	0.00438508866177781	ACSL1, ACSL3
hsa05034	Alcoholism	0.975125677351962	0.00369321823526269	0.004224961635616	GNAI2, GNG11	CALM2, CALM1
hsa04152	AMPK signaling pathway	2.36874279123414	0.00389624183402168	0.042690700638277	STRADB, CCNA1, EEF2, SREBF1, SCD, CPT1C, IGF1R, PIK3R2	PFKFB2, FBP1, CCND1
hsa04380	Osteoclast differentiation	2.48071972318339	0.00392898980046592	0.0061616647364685	CSF1, PIK3R2, IL1R1, TGFB2, JUND, JAK1	MAPK13, FOSL1, CYBA, IFNAR1, IFNAR2, FHL2
hsa00480	Glutathione metabolism	4.69833280905945	0.00412934378797613	0.0295403503258843	GSTM3, GSTP1, GSR, PGD, G6PD, GPX4, GPX7	GSTK1, ODC1, SMS
hsa00510	N-Glycan biosynthesis	3.10089965397924	0.00423234576900894	0.00561800278377046	RPN1, TUSC3, MAN1B1, MAN1A2, B4GALT1	DPAGT1
hsa04068	FoxO signaling pathway	1.81693339100346	0.00431473301583007	0.0171811414299464	TGFB2, IGF1R, PIK3R2, MAP2K2, CAT	IL6, MAPK13, CCND1, ATG12
hsa04936	Alcoholic liver disease	2.36570982991374	0.00466158296498778	0.0156033542077671	C2, SREBF1, SCD, ALDH3A2, CPT1C	IL6, CXCL8, IKBKE, CXCL1, CXCL2, CXCL3, CCND1, MAPK13
hsa05213	Endometrial cancer	1.7821262379191	0.00484888046866436	0.0161239008208712	PIK3R2, MAP2K2	CCND1, DDB2
hsa00030	Pentose phosphate pathway	5.34637871375731	0.00499401301738564	0.043496168658973	G6PD, PGD, TKT, TKTL1, ALDOC	FBP1
hsa04623	Cytosolic DNA-sensing pathway	2.15340253748558	0.0053717580646106	0.0178518818162162	MAVS	POLR3K, IL6, IKBKE, IL18
hsa04014	Ras signaling pathway	1.69263081549085	0.00537450681496173	0.0144973565845712	CSF1, KITLG, EFNA2, EFNA5, IGF1R, GNG11, PIK3R2, PLD1, MAP2K2	TGFA, MET, RASGRP3, CALM2, CALM1, RALB
hsa00020	Citrate cycle (TCA cycle)	3.44544405997693	0.00554240827619269	0.00647938885570909		ACO1, DLD, SDHD, MDH2
hsa05012	Parkinson disease	1.65381314878893	0.00590231294063185	0.0069735981341794	GNAI2, CAMK2D, ITPR1, HSPA5, KIF5C, TUBA1A	UBE2G2, PSMD9, CALM2, CALM1, NDUFA5, NDUFA7, NDUFA12, NDUFB2, SDHD, DAXX
hsa04550	Signaling pathways regulating pluripotency of stem cells	1.85905255034727	0.00597112488617783	0.009350271380634	JAK1, MAP2K2, PIK3R2, BMP4, ID1, ID2, ID3, IGF1R	MAPK13, FZD3
hsa04622	RIG-I-like receptor signaling pathway	1.92842018282291	0.00749183737084119	0.017555535486511	MAVS	IKBKE, MAPK13, CXCL8, ATG12
hsa05221	Acute myeloid leukemia	2.69978825595207	0.00749183737084119	0.027652725825246	PIK3R2, MAP2K2, CCNA1, JUP	CSF2, BCL2A1, CCND1
hsa04270	Vascular smooth muscle contraction	1.00940743944637	0.00777068991656035	0.00888254687996526	ITPR1, MAP2K2, ADM	CALM2, CALM1
hsa03008	Ribosome biogenesis in eukaryotes	2.17606993261701	0.00780413046288032	0.0457364465057897		CSNK2B, SNU13, EMG1, POP7, GTPBP4, RBM28, EIF6, SBDS
hsa04917	Prolactin signaling pathway	1.84577360355907	0.00854700924157176	0.0315158440415242	PIK3R2, MAP2K2	MAPK13, CCND1, SOCS2
hsa04714	Thermogenesis	1.9230385451034	0.0089357439795486	0.011085866091128	SMARCD3, ACTB, ARID1B, KLB, ACSL1, ACSL3, CPT1C	MAPK13, RPS6, NDUFA5, NDUFA7, NDUFA12, NDUFB2, SDHD, COA6, COA7
hsa04370	VEGF signaling pathway	1.75192070846285	0.0109331771650476	0.0109331771650476	MAP2K2, PIK3R2	MAPK13, HSPB1
hsa03018	RNA degradation	0.727910716896535	0.0121866080891145	0.0121866080891145	TOB1, PABPC1
hsa04612	Antigen processing and presentation	1.72272202998847	0.0123408611455225	0.0143630387403632	HSPA5, CTSB	PSME2, HLA-DRA, CD74
hsa05166	Human T-cell leukemia virus 1 infection	1.74600205742074	0.0125060050830402	0.04988874438749	MAP2K2, JAK1, CCND3, CCNA1, PIK3R2, IL1R1, TGFB2	ICAM1, ANAPC13, CDKN2A, CCND1, IL6, CSF2, HLA-DRA, FOSL1
hsa03320	PPAR signaling pathway	2.47788785135327	0.0129024892152014	0.0255921424046289	SLC27A2, FABP6, SCD, ACSL1, ACSL3, CPT1C	PLIN2
hsa04261	Adrenergic signaling in cardiomyocytes	1.40630369794977	0.0133629598421366	0.0152646675110301	ATP1B1, ATP1B3, CAMK2D, TNNC1, GNAI2	CALM2, CALM1, MAPK13
hsa04613	Neutrophil extracellular trap formation	1.19633474304755	0.0155357594744232	0.0155357594744232	MAP2K2, ACTB, PIK3R2	CYBA, MAPK13
hsa05211	Renal cell carcinoma	2.38530742613788	0.0160362199890854	0.0160362199890854	EPAS1, TGFB2, PIK3R2, MAP2K2	TGFA, MET
hsa04360	Axon guidance	1.88725166206602	0.0179912438779788	0.0364377806060563	EFNA2, EFNA5, GNAI2, CFL2, DPYSL2, SEMA4B, PLXNB2, CAMK2D, PIK3R2	MYL12B, MYL12A, MET, FZD3
hsa04650	Natural killer cell mediated cytotoxicity	1.41317041522491	0.0202033193171353	0.0224130869857476	MAP2K2, PIK3R2	ICAM1, VAV1, CSF2, IFNAR1, IFNAR2
hsa05204	Chemical carcinogenesis - DNA adducts	1.52004884998982	0.0207010117741573	0.0468233845946895	GSTM3, GSTP1, AKR1C2	GSTK1
hsa05135	Yersinia infection	1.91413558887607	0.0223371015331735	0.0369835217389099	ACTB, SKAP2, MAP2K2, PIK3R2	ARPC1A, IL18, MAPK13, IL6, CXCL8, VAV1
hsa05020	Prion disease	1.59634473821325	0.0228738565441074	0.0228738565441074	HSPA5, ITPR1, CAV2, PIK3R2, KIF5C, TUBA1A	NDUFA5, NDUFA7, NDUFA12, NDUFB2, SDHD, PSMD9, CYBA, MAPK13, IL6, CSNK2B
hsa04664	Fc epsilon RI signaling pathway	1.90006106248728	0.0232380856221127	0.0289038599075563	PIK3R2, MAP2K2	MAPK13, CSF2, VAV1
hsa05226	Gastric cancer	1.56085553052646	0.0233508744080274	0.0403592704904671	LRP6, MAP2K2, PIK3R2, TGFB2, JUP	DDB2, FZD3, CCND1, MET
hsa05140	Leishmaniasis	2.34916640452973	0.0234751064879665	0.0311621103607026	TGFB2, JAK1, EEF1A1, EEF1A2	CYBA, MAPK13, HLA-DRA
hsa05202	Transcriptional misregulation in cancer	1.93063675774569	0.0257473597802427	0.0293833378301576	JUP, CCNA1, IGF1R, ID2	CSF2, BCL2A1, PLAU, IL6, NFKBIZ, CXCL8, SS18, MET, DDB2
hsa04071	Sphingolipid signaling pathway	1.52004884998982	0.0272816308823568	0.0298209522665557	CTSD, PIK3R2, PLD1, GNAI2, ABCC1, MAP2K2	MAPK13
hsa04146	Peroxisome	2.52105662925141	0.028320761115175	0.036188816512744	MPV17, SLC27A2, ACSL1, ACSL3, NUDT7, CAT	PRDX5, GSTK1
hsa05152	Tuberculosis	1.72272202998847	0.0293570168273207	0.0484497554060062	CAMK2D, JAK1, TGFB2, MRC2, CTSD	HLA-DRA, CD74, MAPK13, IL6, IL18, CALM2, CALM1
hsa04060	Cytokine-cytokine receptor interaction	1.7821262379191	0.0298167363222924	0.038869091066276	CSF1, TGFB2, BMP4, IL1R1	CCL20, CXCL1, CXCL2, CXCL3, CXCL8, IL7, CSF2, IL6, IL24, IL18, IL32, LTB, IL31RA, IFNAR1, IFNAR2, IL1RL1
hsa03450	Non-homologous end-joining	1.98775618844823	0.0313695494381261	0.0391493416330536	PRKDC
hsa05031	Amphetamine addiction	1.12351436738378	0.0334720980966822	0.0369767558462355	CAMK2D	CALM2, CALM1
hsa05412	Arrhythmogenic right ventricular cardiomyopathy	1.36004370788563	0.0361866583021109	0.0361866583021109	ITGB5, ACTB, JUP	DSG2
hsa04662	B cell receptor signaling pathway	1.30839647847225	0.0363454341624469	0.0451738329497134	MAP2K2, PIK3R2	VAV1, RASGRP3
hsa00270	Cysteine and methionine metabolism	3.76845444059977	0.0372347660421724	0.0494431216121816	APIP, AHCYL1	SMS, MTAP, GOT1, TST, MDH2
hsa04913	Ovarian steroidogenesis	2.02673179998643	0.0375059146499825	0.0461371597640544	IGF1R, LDLR, SCARB1, AKR1C3
hsa04024	cAMP signaling pathway	1.32208899975859	0.0380962248692758	0.0441128662562724	GNAI2, CAMK2D, PLD1, PIK3R2, MAP2K2, ATP1B1, ATP1B3, PDE4D	CALM2, CALM1, VAV1
hsa00051	Fructose and mannose metabolism	2.67318935687865	0.0387079940418883	0.0451738329497133	ALDOC	FBP1, PFKFB2
hsa04929	GnRH secretion	1.61505190311419	0.0390883594018179	0.0390883594018179	ITPR1, MAP2K2, PIK3R2, SPP1
hsa04919	Thyroid hormone signaling pathway	1.92204524006978	0.0416522277865113	0.0437526083704544	MAP2K2, BMP4, ATP1B1, ATP1B3, PIK3R2, ACTB	CCND1, RCAN1, PFKFB2
hsa04514	Cell adhesion molecules	1.74600205742074	0.0434709918449526	0.0434709918449526	ALCAM, GLG1, SDC2, PTPRS	CD274, HLA-DRA, ICAM1, ICAM3, CLDN10, CLDN1
hsa05222	Small cell lung cancer	1.68527155107567	0.0451816425602558	0.0451816425602558	PIK3R2	DDB2, CDK6, CCND1, LAMB3, LAMC2
hsa00010	Glycolysis / Gluconeogenesis	3.1322218727063	0.0467602158718644	0.0467602158718644	ALDOC, ALDH3A2, ALDH3B1, ADPGK, MINPP1	FBP1, DLD, BPGM
hsa05230	Central carbon metabolism in cancer	1.49801915651171	0.0489010268357788	0.0489010268357788	MAP2K2, G6PD, PIK3R2	MET
hsa04933	AGE-RAGE signaling pathway in diabetic complications	1.82712942574534	0.0495634597970437	0.0495634597970437	TGFB2, PIK3R2	ICAM1, IL6, CXCL8, MAPK13, CCND1

## Sheet: Supp 6
Supp 6. KEGG Pathway Enrichment analysis of RNAs differentially expressed between DU145 radioresistant cells transfected with a miRNA control and DU145 radioresistant cells transfected with miR-200c-3p mimic.
ID	Term_Description	Fold_Enrichment	lowest_p	highest_p	Up_regulated	Down_regulated
hsa03010	Ribosome	3.62930841121495	2.71746026595567e-19	2.20497716228499e-15	MRPS10, RPS10-NUDT3, MRPL1, MRPL33, RPL22L1, RPL26L1	MRPS6, RPS2, RPS3A, RPS4X, RPS8, RPS12, RPS16, RPS17, RPS20, RPS25, RPS26, RPS27, RPL13A, RPL22, RPL23, RPL23A, RPL24, RPL29, RPLP0, RPLP1
hsa05171	Coronavirus disease - COVID-19	2.4687099538832	3.14007370094976e-12	1.29126970745485e-09	IL6, STAT3, RPS10-NUDT3, RPL22L1, RPL26L1, ISG15, IRF9	RPS2, RPS3A, RPS4X, RPS8, RPS12, RPS16, RPS17, RPS20, RPS25, RPS26, RPS27, RPL13A, RPL22, RPL23, RPL23A, RPL24, RPL29, RPLP0, RPLP1, PRKCA
hsa04141	Protein processing in endoplasmic reticulum	2.58497750086535	1.99763634975814e-11	0.00117186983666009	SEC62, DDOST, HSPA5, HSP90B1, SEC23B, PDIA4, ERP29, EIF2S1, PPP1R15A, DDIT3, XBP1, HERPUD1	CALR, MAN1B1, SEC23A, UBXN8, HSP90AB1, UBE2G2, RNF5, UBE2D1
hsa04120	Ubiquitin mediated proteolysis	1.65698917501513	2.54109839864573e-10	0.000234530366911007	RCHY1	UBB, SAE1, UBE2D1, UBE2G2, UBE2K, WWP1, NEDD4, FBXW11, CUL4B, RNF7
hsa05205	Proteoglycans in cancer	2.06288844896644	1.06852612251617e-09	2.94068350189111e-08	NRAS, STAT3, CDKN1A, MET, SDC1, PLAUR, ITGA2, EZR, SDC4	RHOA, ROCK1, DROSHA, EIF4B, CAV1, CD63, RDX, MSN, FGFR1, PTPN11, PRKCA
hsa04810	Regulation of actin cytoskeleton	1.95424299065421	3.83714414279339e-09	1.66785644772429e-06	ITGA2, CRK, NRAS, MYL12B, ARPC3, EZR	FGFR1, ITGAE, GNA12, GNG12, RHOA, ROCK1, ARPC1A, ARPC5, PFN2, RDX, MSN, TMSB4X, CFL1, CFL2, VCL
hsa05100	Bacterial invasion of epithelial cells	3.03453880536367	4.67848265884279e-09	4.61150025831785e-07	CDH1, MET, CRK, ARPC3	ARPC1A, ARPC5, SHC1, CAV1, RHOA, VCL
hsa04110	Cell cycle	2.14329236882773	1.59129758950783e-08	0.00488919522442172	CDKN1A, CCNH, CDK7, STAG2, BUB3, GADD45A	CDKN2A, CDKN2C, CDK2, CDC25B, YWHAQ, YWHAG, PTTG1
hsa04218	Cellular senescence	2.01329978432782	1.71394686074281e-07	5.66558468241244e-06	CDKN1A, NRAS, GADD45A, TRAF3IP2, IL6, EIF4EBP1, PPP3CA	CDK2, HLA-E, TSC1, CDKN2A, FBXW11, HIPK3, CALM1, SLC25A6
hsa03050	Proteasome	1.86118380062305	2.6644507580373e-07	1.1167131826548e-06	PSMC3, PSMA4, PSMA1, PSMB8
hsa04520	Adherens junction	1.90348343245539	2.9456248449966e-07	2.41158045723646e-05	CDH1, CSNK2A1, MET	VCL, RHOA, FGFR1
hsa04530	Tight junction	3.1407476635514	7.52957013612877e-07	0.000185206799401814	CRB3, CLDN7, CLDN1, F11R, PPP2R1B, PPP2R2A, ARHGEF2, EZR, ARPC3, PRKAG1, MYL12B	AMOTL2, PPP2R2C, PPP2R2D, NEDD4, RHOA, RDX, MSN, ARPC1A, ARPC5, ROCK1, MYL6B, SYNPO, TUBA1C
hsa04670	Leukocyte transendothelial migration	2.68932521649661	7.68273541807624e-07	0.00833441045137387	F11R, CLDN7, CLDN1, EZR, ICAM1, MYL12B	MSN, PTPN11, PRKCA, ARHGAP5, RHOA, ROCK1, VCL, GNAI3
hsa05218	Melanoma	2.03566978193146	1.54687040475393e-06	3.07458337601161e-06	MET, NRAS, CDKN1A, CDH1, GADD45A	FGFR1, CDKN2A
hsa05160	Hepatitis C	2.05277625068719	2.63877631086579e-06	0.00523838160024102	CLDN7, CLDN1, EIF2S1, STAT3, IRF9, PPP2R1B, PPP2R2A, NRAS, CDKN1A, CFLAR	PPP2R2C, PPP2R2D, YWHAQ, YWHAG, CDK2
hsa05130	Pathogenic Escherichia coli infection	1.84430778170549	2.7718191835025e-06	0.0497442192306003	ARPC3, EZR, ARHGEF2, IL6, CASP4, IL18, CLDN7, CLDN1	ARPC1A, ARPC5, RHOA, GNA12, TUBA1C, TUBB, ROCK1, PTPN11, GAPDH
hsa04015	Rap1 signaling pathway	1.32135014971418	3.42462574823269e-06	3.82242250455449e-05	MET, CRK, CDH1, NRAS	CALM1, GNAS, CSF1, FGFR1, PRKCA, GNAI3, ID1, PFN2, RHOA
hsa05163	Human cytomegalovirus infection	1.78398223041784	4.17626658975854e-06	6.55270152948306e-05	EIF4EBP1, NRAS, IL6, PPP3CA, STAT3, CRK, CDKN1A	TSC1, RHOA, GNG12, CALM1, GNAI3, GNA12, ROCK1, GNAS, PRKCA, CALR, HLA-E, CDKN2A
hsa04144	Endocytosis	1.64391750984784	5.40734737762699e-06	9.62572235585275e-05	ARPC3, CAPZA1, VPS29, RAB7A, CHMP4C, SMAP1	NEDD4, WWP1, ARPC1A, ARPC5, SNX3, VPS25, RHOA, HLA-E, CAV1, RAB4A, VPS45, RAB31, RAB11FIP2
hsa04014	Ras signaling pathway	1.09720442394809	7.1041157949511e-06	0.000130453092855814	BDNF, MET, NRAS	CSF1, FGFR1, SHC1, PTPN11, GNG12, CALM1, RHOA, EXOC2, PRKCA
hsa04115	p53 signaling pathway	2.90809968847352	8.64374206903289e-06	1.24710697955053e-05	GORAB, CDKN1A, GADD45A, SERPINB5, SESN2, RCHY1	CDKN2A, CDK2, PMAIP1, PERP
hsa05215	Prostate cancer	1.94273051353695	9.4428311938046e-06	2.40202457586448e-05	SPINT1, CDKN1A, NRAS, HSP90B1	GSTP1, CDK2, ZEB1, FGFR1, HSP90AB1
hsa05225	Hepatocellular carcinoma	2.11875834445928	9.45093693136947e-06	2.80321849887865e-05	NRAS, CDKN1A, GADD45A, MET	PRKCA, SHC1, CDKN2A, HMOX1, NQO1, GSTA4, GSTT1, GSTM3, MGST1, GSTO1, GSTP1, SMARCC1, SMARCC2
hsa03015	mRNA surveillance pathway	1.78198448995824	1.15837825306589e-05	1.15837825306589e-05	NCBP2, MAGOHB, CSTF3, PPP2R1B, PPP2R2A	NCBP1, PPP2R2C, PPP2R2D
hsa03020	RNA polymerase	3.37714802532409	1.16329394148655e-05	2.87682171510001e-05	POLR3C, POLR3F	POLR1D, POLR3K, POLR2L
hsa03040	Spliceosome	2.3427488399451	1.33464750877136e-05	0.0104493870123837	SF3B6, U2AF1L4, U2SURP, RP9, SNU13, EFTUD2, CWC15, SNW1, PPIE, MAGOHB, NCBP2	U2AF2, PPIH, SNRNP27, NCBP1, SRSF1
hsa05012	Parkinson disease	2.17758504672897	1.64484100709955e-05	1.64484100709955e-05	PSMA4, PSMA1, PSMC3, HSPA5, DDIT3, XBP1, EIF2S1, NDUFA7	GNAS, GNAI3, UBB, UBE2G2, UCHL1, CALM1, NDUFA8, NDUFA11, NDUFB1, NDUFB2, NDUFB4, NDUFS6, UQCRB, UQCR11, SLC25A6, TUBA1C, TUBB, TXN
hsa04150	mTOR signaling pathway	1.64222100054975	1.70009617444718e-05	0.0020786177231112	SLC7A5, SESN2, EIF4EBP1, DDIT4, NRAS	LAMTOR2, LAMTOR4, EIF4B, STRADB, TSC1, RHOA, PRKCA
hsa05142	Chagas disease	1.84749862561847	1.7483127971252e-05	1.7483127971252e-05	IL6, PPP2R1B, PPP2R2A, CFLAR	PPP2R2C, PPP2R2D, CALR, GNAI3, GNAS
hsa05220	Chronic myeloid leukemia	1.92852926709297	1.95093017029198e-05	0.000187974376327389	CRK, NRAS, CDKN1A, GADD45A	PTPN11, SHC1, CDKN2A
hsa05202	Transcriptional misregulation in cancer	1.56435707379955	2.05975971423195e-05	0.000586870786265474	SMAD1, TRAF1, PPARG, CDKN1A, SPINT1, DDIT3, IL6, MET, GADD45A	MLLT3, CDKN2C, ZEB1, ID2
hsa05020	Prion disease	1.77854436546025	2.09454648016636e-05	2.09454648016636e-05	HSPA5, EIF2S1, DDIT3, PPP3CA, NDUFA7, PSMA4, PSMA1, PSMC3, IL6, CSNK2A1	SLC25A6, NDUFA8, NDUFA11, NDUFB1, NDUFB2, NDUFB4, NDUFS6, UQCRB, UQCR11, CAV1, TUBA1C, TUBB
hsa05219	Bladder cancer	2.04276270800091	2.6081327021409e-05	0.000554486219419171	NRAS, CDKN1A, CDH1	CDKN2A
hsa04012	ErbB signaling pathway	2.01815110910933	3.04529591810252e-05	0.00367541304483266	AREG, CRK, EREG, NRAS, EIF4EBP1, CDKN1A	PRKCA, SHC1
hsa05216	Thyroid cancer	2.82950239959586	3.36440947067049e-05	4.54244441186477e-05	NRAS, PPARG, CDKN1A, GADD45A, CDH1
hsa05223	Non-small cell lung cancer	2.03566978193146	3.74864483057292e-05	0.00103079910467213	MET, NRAS, CDKN1A, GADD45A, STAT3	CDKN2A, PRKCA
hsa04071	Sphingolipid signaling pathway	1.93547475064792	3.79010541613496e-05	0.00231792605700015	PPP2R1B, PPP2R2A, NRAS	DEGS1, PPP2R2C, PPP2R2D, GNAI3, PRKCA, GNA12, RHOA, ROCK1
hsa04152	AMPK signaling pathway	1.91934579439252	3.95223841176151e-05	0.0281821702401196	PRKAG1, PCK2, PPP2R1B, PPP2R2A, EIF4EBP1, PPARG	STRADB, SCD, PPP2R2C, PPP2R2D, TSC1
hsa04130	SNARE interactions in vesicular transport	2.53797790994053	4.26309414090091e-05	6.18806699909468e-05	BNIP1, VAMP8, VAMP7	STX8
hsa04714	Thermogenesis	2.23991306237774	4.47146221055889e-05	0.0297618460355725	PPARG, MGLL, PRKAG1, NRAS, NDUFA7, NDUFAF2, COX19, COA6	GNAS, SMARCC1, SMARCC2, FGFR1, TSC1, NDUFS6, NDUFA8, NDUFA11, NDUFB1, NDUFB2, NDUFB4, UQCRB, UQCR11, COA1, COA3
hsa05214	Glioma	1.95424299065421	4.60767297914295e-05	0.000126483915396193	NRAS, CDKN1A, GADD45A	CALM1, PRKCA, SHC1, CDKN2A
hsa05417	Lipid and atherosclerosis	1.66332430779981	4.95391147021344e-05	0.000145101053268565	SOD2, STAT3, ICAM1, NRAS, IL6, HSP90B1, PPARG, IL18, HSPA5, DDIT3, EIF2S1, XBP1, PPP3CA	RHOA, PRKCA, HSP90AB1, CALM1
hsa03013	Nucleocytoplasmic transport	2.23613102259323	5.08830137773721e-05	0.0204110734180582	RAE1, NUP37, SENP2, NCBP2, MAGOHB, THOC5	NUP210, IPO5, EEF1A1, NCBP1, THOC7
hsa04728	Dopaminergic synapse	1.75817935364201	6.12631883048952e-05	0.0110669303274118	PPP3CA, PPP2R1B, PPP2R2A	CALM1, PRKCA, GNAS, GNAI3, GNG12, PPP2R2C, PPP2R2D, COMT
hsa05418	Fluid shear stress and atherosclerosis	2.88281186509549	6.6994288994652e-05	0.000550699237149997	HSP90B1, SDC1, SDC4, ARHGEF2, ICAM1, EDN1	HSP90AB1, CAV1, CALM1, HMOX1, GSTA4, GSTT1, GSTM3, MGST1, GSTO1, GSTP1, NQO1, TXN, RHOA
hsa05169	Epstein-Barr virus infection	1.67506542056075	7.29867901254462e-05	7.29867901254462e-05	IL6, IRF9, ISG15, PSMC3, SNW1, RBPJ, CDKN1A, GADD45A, ICAM1, STAT3	HLA-DMA, CALR, HLA-E, MAP3K14, NEDD4, CDK2
hsa05034	Alcoholism	1.58025039675542	7.320156613156e-05	0.017386559241195	BDNF, NRAS	GNAS, GNAI3, GNG12, SLC29A1, SHC1, CALM1
hsa04137	Mitophagy - animal	2.06434118731078	8.54933759096498e-05	0.0208837554540603	BCL2L13, TAX1BP1, CSNK2A1, NRAS, RAB7A	UBB, FUNDC1
hsa04261	Adrenergic signaling in cardiomyocytes	1.28193782185772	0.000108755594509489	0.000108755594509489	PPP2R1B, PPP2R2A, TNNI3	GNAS, CALM1, PPP2R2C, PPP2R2D, PRKCA, GNAI3
hsa04217	Necroptosis	1.57430960579018	0.000127333434763425	0.0260098106564621	RBCK1, CFLAR, CHMP4C, STAT3, IRF9	SLC25A6, FTH1, FTL, HSP90AB1, PPIA
hsa04390	Hippo signaling pathway	1.79077717658633	0.00012841508576014	0.00133999952473105	CDH1, AJUBA, PPP2R1B, PPP2R2A, AREG, SMAD1	PPP2R2C, PPP2R2D, FBXW11, ID1, ID2, YWHAQ, YWHAG
hsa04934	Cushing syndrome	1.08068736810371	0.000141496409041977	0.0469852214530979	CDKN1A, CACNA1G, FH	GNAS, CDKN2C, CDKN2A, GNAI3, CDK2
hsa05203	Viral carcinogenesis	2.15728122344945	0.000142239131267055	0.000221830897542583	NRAS, STAT3, CDKN1A, RBPJ, SNW1, GTF2H3, MRPS18B, TRAF1, IRF9	YWHAQ, YWHAG, CDK2, PKM, RHOA, CDKN2A, PMAIP1, HLA-E
hsa04722	Neurotrophin signaling pathway	1.59699033739902	0.00017739414272668	0.000955576355417128	BDNF, NRAS, CRK, ARHGDIB	SHC1, CALM1, PTPN11, RHOA, MAGED1
hsa04935	Growth hormone synthesis, secretion and action	1.22140186915888	0.000192851591115836	0.0157086395588812	NRAS, STAT3, CRK	GNAS, GNAI3, PRKCA, SHC1
hsa05208	Chemical carcinogenesis - reactive oxygen species	2.30421678665653	0.000207649274347107	0.0106341429416149	NDUFA7, SOD2, MET, NRAS	GSTA4, GSTT1, GSTM3, MGST1, GSTO1, NDUFA8, NDUFA11, NDUFB1, NDUFB2, NDUFB4, NDUFS6, UQCRB, UQCR11, SLC25A6, AKR1C2, NQO1, PTPN11, MAP3K14, HMOX1
hsa04510	Focal adhesion	1.48800227714787	0.000209614817467135	0.000623363904091996	LAMC2, TNC, ITGA2, MET, MYL12B, CRK	SPP1, ARHGAP5, RHOA, ROCK1, VCL, PRKCA, CAV1, SHC1
hsa05235	PD-L1 expression and PD-1 checkpoint pathway in cancer	1.41157198361861	0.000236188668492495	0.000508628853974912	NRAS, STAT3, CD274, CSNK2A1, PPP3CA	PTPN11
hsa04066	HIF-1 signaling pathway	1.9568521268233	0.000273189560492051	0.0197231664260154	IL6, STAT3, EIF4EBP1, EDN1, SLC2A1, CDKN1A	PRKCA, HMOX1, GAPDH, LDHB
hsa00190	Oxidative phosphorylation	1.59699033739902	0.000286870474017148	0.0322055477810334	NDUFA7	NDUFS6, NDUFA8, NDUFA11, NDUFB1, NDUFB2, NDUFB4, UQCRB, UQCR11
hsa04072	Phospholipase D signaling pathway	1.15521753142121	0.0002891020541873	0.0164546632194268	NRAS	SHC1, PTPN11, TSC1, RHOA, PRKCA, GNA12, GNAS
hsa04666	Fc gamma R-mediated phagocytosis	1.78198448995824	0.00031014226223109	0.0118783868501216	ARPC3, CRK	MARCKSL1, PRKCA, ARPC1A, ARPC5, CFL1, CFL2
hsa00010	Glycolysis / Gluconeogenesis	2.53797790994053	0.000338423144245943	0.0391443679779028	PGM1, PCK2	GAPDH, PGAM1, PKM, LDHB, ADH5, ALDH3A2
hsa04910	Insulin signaling pathway	1.38562396921385	0.000358623794572872	0.00332702571160603	CRK, PRKAG1, PCK2, EIF4EBP1, NRAS	PPP1R3C, CALM1, TSC1, SHC1
hsa00480	Glutathione metabolism	4.18766355140187	0.000446630256152874	0.000503342580059876	GGCT, CHAC1, GPX3	GSTA4, GSTT1, GSTM3, MGST1, GSTO1, GSTP1, G6PD, GPX4
hsa04625	C-type lectin receptor signaling pathway	1.84749862561847	0.000465315184232026	0.000998673537662532	NRAS, PPP3CA, IL6, IL23A, IRF9	PTPN11, MAP3K14, CALM1, RHOA
hsa05131	Shigellosis	1.73681898445239	0.000513972854387039	0.0252794319727181	CRK, ARPC3, MYL12B, CASP4, IL18, ARHGEF2, RBCK1, U2AF1L4, ATG12	ARPC1A, ARPC5, RHOA, ROCK1, VCL, PFN2, UBE2D1, FBXW11, UBB
hsa04270	Vascular smooth muscle contraction	1.47222546728972	0.000576097791492984	0.000663073878093044	EDN1, PRKCH	CALM1, MYL6B, PRKCA, GNA12, RHOA, ROCK1, GNAS
hsa05211	Renal cell carcinoma	2.25489575844716	0.000599040345316077	0.00228893170329829	SLC2A1, MET, CRK, NRAS, CDKN1A, FH	PTPN11
hsa05167	Kaposi sarcoma-associated herpesvirus infection	1.2951536756913	0.000751026637334979	0.0183160052229709	IRF9, IL6, CDKN1A, ICAM1, NRAS, PPP3CA, RCAN1, STAT3	HLA-E, UBB, GNG12, CALM1
hsa04915	Estrogen signaling pathway	1.5283443618255	0.000805038790317365	0.0019861732966584	HSP90B1, KRT15, KRT18, KRT19, NRAS	HSP90AB1, GNAS, SHC1, GNAI3, CALM1
hsa05166	Human T-cell leukemia virus 1 infection	1.60338469310432	0.000831553177124294	0.00240070109933526	SLC2A1, ICAM1, NRAS, PPP3CA, FDPS, BUB3, CDKN1A, IL6	CALR, HLA-E, SLC25A6, PTTG1, CDKN2A, CDK2, MAP3K14, HLA-DMA, CDKN2C
hsa03060	Protein export	3.80696686491079	0.000924446228964464	0.00195579678071705	SEC62, HSPA5, SRP19, SPCS3
hsa04062	Chemokine signaling pathway	0.997062750333778	0.000952458481441871	0.0094119880490332	CCL20, STAT3, NRAS, CRK	GNAI3, SHC1, RHOA, ROCK1, GNG12
hsa04914	Progesterone-mediated oocyte maturation	0.872429906542056	0.000985768543691645	0.0181080210672101		GNAI3, CDK2, HSP90AB1, CDC25B
hsa04932	Non-alcoholic fatty liver disease	2.03944653477364	0.00106607764689336	0.00106607764689336	IL6, PRKAG1, PPARG, XBP1, EIF2S1, DDIT3, NDUFA7	NDUFA8, NDUFA11, NDUFB1, NDUFB2, NDUFB4, NDUFS6, UQCRB, UQCR11
hsa04921	Oxytocin signaling pathway	1.67506542056075	0.00125590645042612	0.0124580859820602	NRAS, PPP3CA, RCAN1, PRKAG1, CDKN1A	PRKCA, CALM1, MYL6B, RHOA, ROCK1, GNAS, GNAI3
hsa05213	Endometrial cancer	1.80502739284563	0.00144841468985587	0.00266672844678492	NRAS, MLH1, CDH1, CDKN1A, GADD45A
hsa05032	Morphine addiction	0.962681276184338	0.00146405696103917	0.00146405696103917		GNAI3, GNG12, GNAS, PRKCA
hsa04917	Prolactin signaling pathway	0.897356475300401	0.00149374353266849	0.0030783329981407	NRAS, STAT3	SHC1
hsa05230	Central carbon metabolism in cancer	3.03453880536367	0.00157724293310784	0.00318971368670266	SLC2A1, MET, NRAS, SLC7A5	PKM, FGFR1, GLS, G6PD, PGAM1, LDHB
hsa04540	Gap junction	1.46081286676809	0.00184123293364357	0.0467728581670381	NRAS	GNAI3, TUBA1C, TUBB, GNAS, PRKCA
hsa05132	Salmonella infection	1.94972189640168	0.00189103714265764	0.0159971128077478	RAB7A, DYNLT3, DCTN5, MYL12B, ARPC3, HSP90B1, IL6, IL18, CASP4	RILP, DYNLL1, TUBA1C, TUBB, RHOA, PFN2, EXOC2, S100A10, FHOD1, ARPC1A, ARPC5, HSP90AB1, GAPDH, TXN
hsa05133	Pertussis	1.92852926709297	0.0020758557450449	0.00513072714638062	IL6, IL23A	CALM1, RHOA, CFL1, CFL2, GNAI3
hsa04713	Circadian entrainment	1.32242006886375	0.00207903091375855	0.00207903091375855	CACNA1G	CALM1, GNAI3, GNG12, GNAS, PRKCA
hsa05210	Colorectal cancer	1.94775048902413	0.00209811810515807	0.00302829590503697	MLH1, CDKN1A, GADD45A, EREG, AREG, NRAS	RHOA, PMAIP1
hsa04114	Oocyte meiosis	1.35085921012964	0.00228362498312596	0.0143690423632713	PPP2R1B, PPP3CA	YWHAQ, YWHAG, CDK2, FBXW11, PTTG1, CALM1
hsa05212	Pancreatic cancer	1.10201672405312	0.00232150337043483	0.0198025823595008	STAT3, CDKN1A, GADD45A	CDKN2A
hsa04611	Platelet activation	1.20137888769726	0.00265328879199699	0.0459237071569663	MYL12B, ITGA2, VAMP8	RHOA, ROCK1, GNAI3, GNAS
hsa04360	Axon guidance	1.64683398088838	0.00289200192391801	0.021267767754494	PPP3CA, MYL12B, NRAS, SRGAP1, SEMA3C, MET	RHOA, ROCK1, PTPN11, GNAI3, CFL1, CFL2, SEMA4B, PRKCA
hsa05415	Diabetic cardiomyopathy	1.77255600059338	0.00289323835318401	0.00432661961459793	SLC2A1, GFPT1, TNNI3, NDUFA7	PRKCA, NDUFA8, NDUFA11, NDUFB1, NDUFB2, NDUFB4, NDUFS6, UQCRB, UQCR11, SLC25A6, GAPDH, G6PD
hsa04068	FoxO signaling pathway	1.63580607476636	0.00309403910659097	0.016265461542058	PRKAG1, IL6, STAT3, NRAS, CDKN1A, GADD45A, ATG12, SOD2, PCK2	CDK2
hsa05017	Spinocerebellar ataxia	1.3460347129506	0.00369124933134228	0.0110425087920005	PSMA4, PSMA1, PSMC3, RBPJ, XBP1, ATG101, NRBF2	PRKCA, SLC25A6
hsa04350	TGF-beta signaling pathway	1.38054842353908	0.00379032660129667	0.0042509069493907	SMAD1, PPP2R1B	ID1, ID2, RHOA, ROCK1
hsa04726	Serotonergic synapse	0.943167466531952	0.00385565370446015	0.00385565370446015	NRAS	PRKCA, GNAS, GNAI3, GNG12
hsa04724	Glutamatergic synapse	1.1216955941255	0.00399488589302964	0.00399488589302964	PPP3CA	GLS, PRKCA, GNAS, GNAI3, GNG12
hsa04140	Autophagy - animal	1.64515353805073	0.00440805334906381	0.0162502093130149	NRAS, DDIT4, ATG101, NRBF2, EIF2S1, ATG12, CFLAR, ATG4A, RAB7A, VAMP8	TSC1
hsa05226	Gastric cancer	1.12420498024211	0.00471946461515508	0.0140868377229017	CDKN1A, GADD45A, NRAS, MLH1, CDH1, MET	SHC1, CDK2
hsa04657	IL-17 signaling pathway	1.36554246241365	0.00496152897873783	0.00751287649870674	TRAF3IP2, HSP90B1, CCL20, IL6	HSP90AB1, SRSF1
hsa03420	Nucleotide excision repair	3.18626574563186	0.00497883595920133	0.00497883595920133	CDK7, CCNH, GTF2H3, RPA2, RFC4	CUL4B, GTF2H5
hsa05135	Yersinia infection	1.24078920041537	0.00532271346455162	0.0485470096437413	CRK, ARPC3, IL18, IL6	ARPC1A, ARPC5, RHOA, ROCK1
hsa00510	N-Glycan biosynthesis	2.51259813084112	0.00561800278377046	0.00922056673604465	DPAGT1, ALG5, DDOST	ALG8, MAN1B1, MGAT4B
hsa05162	Measles	1.2226754894604	0.00564006247978202	0.0429551221278159	CSNK2A1, IL6, IRF9, EIF2S1, RCHY1, STAT3	MSN, CDK2
hsa00620	Pyruvate metabolism	3.56396897991648	0.00593039273425927	0.0375199945829269	FH, PCK2, ACAT2	ADH5, PKM, ALDH3A2, LDHB, GRHPR
hsa04514	Cell adhesion molecules	1.55622631977772	0.00649843622972454	0.0201752824151455	CD274, ICAM1, CLDN7, CLDN1, F11R, SDC1, SDC4, CDH1, CDH3	HLA-DMA, HLA-E
hsa04926	Relaxin signaling pathway	1.14506425233645	0.00676444187479413	0.00676444187479413	EDN1, NRAS	GNAI3, GNAS, GNG12, PRKCA, SHC1
hsa05222	Small cell lung cancer	1.36554246241365	0.00680121419690912	0.0349974189273561	CDKN1A, GADD45A, LAMC2, ITGA2, TRAF1	CDK2
hsa04210	Apoptosis	1.70608515057113	0.00722199731156318	0.00957648373077512	CFLAR, MCL1, EIF2S1, DDIT3, GADD45A, TRAF1, NRAS	TUBA1C, CTSV, MAP3K14, PMAIP1
hsa03022	Basal transcription factors	2.79177570093458	0.00749610822091858	0.0102421484138891	GTF2F2, GTF2H3, CDK7, CCNH	TAF12, GTF2H5
hsa04723	Retrograde endocannabinoid signaling	1.5775444885418	0.00755161817551885	0.00805441484700096	MGLL, NDUFA7	PRKCA, GNAI3, GNG12, NDUFA8, NDUFA11, NDUFB1, NDUFB2, NDUFB4, NDUFS6
hsa04064	NF-kappa B signaling pathway	1.2197078305054	0.00774971388280746	0.00958345363125668	CFLAR, GADD45A, TRAF1, CSNK2A1, ICAM1	MAP3K14
hsa03018	RNA degradation	1.4745294195077	0.00814231376200351	0.0184195368288735	EXOSC3, EXOSC8, C1D, CNOT7	TOB1
hsa03008	Ribosome biogenesis in eukaryotes	2.20403344810625	0.00855736785453324	0.00855736785453324	CSNK2A1, RRP7A, SNU13, GAR1, EMG1, GTPBP4, GNL3, SBDS, RIOK1	DROSHA
hsa04650	Natural killer cell mediated cytotoxicity	1.47222546728972	0.00888254687996526	0.0101067087730358	ICAM1, KLRC3, NRAS, PPP3CA	HLA-E, PTPN11, SHC1, PRKCA, RAET1G
hsa05170	Human immunodeficiency virus 1 infection	1.95013743815283	0.00947183706043063	0.0209689411462193	CRK, NRAS, PPP3CA, APOBEC3B, AP1M2, AP1S3	FBXW11, GNAI3, CALM1, PRKCA, GNG12, CFL1, CFL2, CALR, HLA-E, AP1M1, AP1S2, RNF7, CUL4B
hsa04211	Longevity regulating pathway	1.88209597815814	0.00958038252299984	0.0145857655259948	NRAS, SOD2, ATG101, EIF4EBP1, PRKAG1, PPARG, SESN2	TSC1
hsa04330	Notch signaling pathway	1.80502739284563	0.0100353433121885	0.0100353433121885	RBPJ, SNW1	DLL3, TLE4, TLE6
hsa04668	TNF signaling pathway	1.50906794645112	0.0103992271794287	0.0128525908384676	CFLAR, CCL20, IL6, TRAF1, EDN1, ICAM1	MAP3K14, CSF1
hsa04020	Calcium signaling pathway	0.876080240879052	0.0119347010894391	0.0320749400901843	CACNA1G, MET, MST1R, PPP3CA	GNAS, ASPH, FGFR1, SLC25A6, CALM1, PRKCA
hsa04630	JAK-STAT signaling pathway	1.00907555455467	0.0119757928422078	0.0162132756899377	IL6, IL24, IL23A, STAT3, IRF9, MCL1, CDKN1A	PTPN11
hsa05231	Choline metabolism in cancer	0.881613379242499	0.0123823969898758	0.0188316769464739	NRAS, EIF4EBP1	TSC1, PRKCA
hsa04623	Cytosolic DNA-sensing pathway	2.44280373831776	0.0126052491674037	0.0243549373354009	POLR3C, POLR3F, IL6, IL18	POLR3K, POLR1D, POLR2L
hsa04010	MAPK signaling pathway	1.22320069370845	0.0144019519746912	0.0168886738463595	CACNA1G, PPP3CA, EREG, AREG, BDNF, MET, NRAS, GADD45A, CRK, DDIT3	PRKCA, GNA12, GNG12, CSF1, FGFR1, CDC25B, MAP3K14
hsa05207	Chemical carcinogenesis - receptor activation	1.38271909716099	0.0162727758141193	0.0339453863156354	STAT3, NRAS, EIF4EBP1, HSP90B1	PRKCA, GNAS, GNAI3, DLL3, HSP90AB1, GSTA4, GSTT1, GSTM3, MGST1, GSTO1
hsa05161	Hepatitis B	0.916051401869159	0.0212283848710807	0.0241265745441334	CDKN1A, STAT3, NRAS, IL6	YWHAQ, CDK2, PRKCA
hsa03250	Viral life cycle - HIV-1	1.68857401266204	0.0219263863370674	0.0422573805615477	MAP1B, APOBEC3B	PIN1, PPIA, MLLT3
hsa03450	Non-homologous end-joining	1.61063982746226	0.0244439812234875	0.0266574335004217	XRCC4
hsa04918	Thyroid hormone synthesis	1.74485981308411	0.0245593014018885	0.0462078839336041	HSPA5, HSP90B1, PDIA4, GPX3	GNAS, PRKCA
hsa04550	Signaling pathways regulating pluripotency of stem cells	1.05444765682781	0.0250190630931996	0.0308601549256799	STAT3, SMAD1, NRAS, PCGF1	ID1, ID2, FGFR1
hsa05140	Leishmaniasis	0.815778613909455	0.033674432214576	0.0376222160664164		HLA-DMA, MARCKSL1, EEF1A1
hsa04720	Long-term potentiation	1.25004882131399	0.0338720353819034	0.0372961948668157	PPP3CA, NRAS	CALM1, PRKCA
hsa04612	Antigen processing and presentation	2.23342056074766	0.0347873115666322	0.0347873115666322	HSPA5, KLRC3	HSP90AB1, HLA-E, CALR, IFI30, HLA-DMA, RFX5
hsa04145	Phagosome	1.23976881455976	0.0353647282263098	0.0353647282263098	STX12, RAB7A, ITGA2	HLA-E, HLA-DMA, RILP, TUBA1C, TUBB, CALR
hsa05150	Staphylococcus aureus infection	1.13795205201138	0.0398782615155199	0.0398782615155199	KRT15, KRT18, KRT19, ICAM1	HLA-DMA
hsa04022	cGMP-PKG signaling pathway	0.904742125302873	0.0405483295073231	0.0452084142150877	PPP3CA	GNA12, RHOA, ROCK1, CALM1, GNAI3, SLC25A6
hsa04922	Glucagon signaling pathway	1.84749862561847	0.0415962938236913	0.0415962938236913	PPP3CA, PCK2, PRKAG1, SLC2A1	GNAS, CALM1, PGAM1, PKM, LDHB
hsa04371	Apelin signaling pathway	1.07770753161078	0.041758948439315	0.0499451375364975	NRAS, PRKAG1, CDH1	GNAI3, GNG12, CALM1, SPP1
hsa04933	AGE-RAGE signaling pathway in diabetic complications	1.26898895497026	0.0495634597970437	0.0495634597970437	ICAM1, IL6, EDN1, NRAS, STAT3	PRKCA

## Sheet: Supp 7
Supp 7. Common RNA differentially expressed between DU145 RR vs DU145 cells analysis and DU145 RR miR200c-3p vs miR-neg.
lfcSE: standard error of the log2 fold change
stat: Wald statistic = log2 fold change / lfcSE compared to a standard normal distribution to generate p-value
P-value: P-value calculated from Wald test
adjusted P-value: calculated from Benjamin Hochberg FDR
	RNA from DU145 RR miR-200c-3p vs miR-neg analysis					RNA from DU145 RR vs DU145 analysis
RNA ID	log2FoldChange	lfcSE	stat	P-value	padj	log2FoldChange	lfcSE	stat	P-value	padj
B4GAT1	-2.064377233	0.339114054	-6.087560251	0.00000000115	0.000000116	1.139333449	0.288001501	3.9559983	0.0000762	0.00252483
EPDR1	-1.896550603	0.170158361	-11.14579734	7.51E-29	4.87E-26	0.59990366	0.147499146	4.067166993	0.0000476	0.00173768
HMOX1	-1.627951771	0.231400778	-7.035204384	0.00000000000199	0.00000000034	1.065674123	0.296829195	3.590193082	0.000330433	0.008059924
CFL2	-1.596659231	0.067842725	-23.53471566	1.8E-122	1.75E-118	0.464023047	0.081752386	5.675957257	0.0000000138	0.00000172
SPP1	-1.409551135	0.364352358	-3.868648315	0.00010944	0.002387812	2.981372368	0.530904586	5.615646291	0.0000000196	0.00000236
PLEKHH1	-1.362098214	0.363337434	-3.748851861	0.000177646	0.003535119	1.073798922	0.359489165	2.987013317	0.002817175	0.0401851
ADIRF	-1.257134937	0.298060189	-4.217721735	0.0000247	0.000704236	3.938622017	0.562717397	6.999289592	0.00000000000257	0.000000000713
ARPC1A	-1.242429679	0.080446595	-15.44415494	8.26E-54	2.01E-50	-0.45284504	0.105611684	-4.287830886	0.000018	0.000783249
NUP210	-1.235091063	0.31759002	-3.888947973	0.00010068	0.002231695	0.94496225	0.293584752	3.21870344	0.001287716	0.022926982
ID2	-1.223508933	0.204580082	-5.980586766	0.00000000222	0.000000204	1.618641861	0.267510838	6.050752454	0.00000000144	0.00000022
AKR1C2	-1.200081946	0.365612492	-3.282387696	0.00102932	0.014028446	4.920502978	0.272401109	18.06344695	6.18E-73	7.54E-69
STRADB	-1.19005892	0.237209805	-5.016904413	0.000000525	0.0000246	0.817295348	0.251978331	3.243514409	0.001180648	0.021620402
NINJ2	-1.146774879	0.282860434	-4.054207455	0.0000503	0.001284813	1.374052674	0.292589289	4.696182409	0.00000265	0.000151064
LRPAP1	-1.117674143	0.12266074	-9.111914252	8.09E-20	0.0000000000000000342	0.956827754	0.15378145	6.22199722	0.000000000491	0.0000000798
SYNM	-1.117002947	0.237886221	-4.695534458	0.00000266	0.000101077	1.322611652	0.245508175	5.38724077	0.0000000715	0.00000698
NQO1	-1.094300127	0.06583847	-16.62098364	4.91E-62	1.59E-58	0.519946144	0.135635357	3.833411561	0.000126378	0.003753218
TLE4	-1.089583166	0.251190248	-4.337681003	0.0000144	0.000453464	1.484580712	0.361475887	4.106997912	0.0000401	0.001513493
QKI	-1.068994488	0.226923316	-4.710818199	0.00000247	0.0000957	0.624444989	0.208934016	2.988718636	0.0028015	0.040102221
CSF1	-1.007866193	0.227748706	-4.425343215	0.00000963	0.000314426	1.094996505	0.301755741	3.628751191	0.000284796	0.007130953
ID1	-0.98001441	0.197334749	-4.966253624	0.000000683	0.0000315	0.711905711	0.182034815	3.910821723	0.000092	0.002913819
GALNS	-0.976891806	0.193862472	-5.039097028	0.000000468	0.0000226	1.434343878	0.225471249	6.361537827	0.0000000002	0.0000000348
RDH10	-0.929544195	0.317224088	-2.930244681	0.003386952	0.033768883	1.21876977	0.29241919	4.167885732	0.0000307	0.001216001
DNMBP	-0.929507288	0.233810853	-3.975466816	0.0000702	0.0016877	-0.610540199	0.204140455	-2.990784951	0.002782614	0.039925597
SMIM14	-0.923494146	0.293699879	-3.144346362	0.001664583	0.020298316	0.924376307	0.306836186	3.012605262	0.002590156	0.038197511
FADS1	-0.922734282	0.133529745	-6.91032762	0.00000000000484	0.000000000735	0.487676231	0.147151075	3.314119387	0.000919322	0.018113177
PMP22	-0.883722831	0.129044002	-6.848228662	0.00000000000748	0.00000000109	0.785474277	0.149422538	5.256732278	0.000000147	0.0000131
ISYNA1	-0.879997554	0.287974424	-3.055818434	0.002244471	0.024904162	0.946189261	0.312302024	3.029725032	0.002447765	0.036539705
CLU	-0.850558562	0.11950331	-7.117447751	0.0000000000011	0.000000000198	0.904564014	0.16257641	5.563931525	0.0000000264	0.00000306
IGFBP4	-0.84498284	0.19684226	-4.292690204	0.0000177	0.000540166	1.424907074	0.234355001	6.080122335	0.0000000012	0.000000185
NXN	-0.839371381	0.251476206	-3.337776545	0.000844516	0.012103076	0.763360492	0.247736334	3.081342487	0.002060695	0.032352672
SCD	-0.838788157	0.177482086	-4.726044051	0.00000229	0.0000895	0.849160916	0.168068336	5.052474098	0.000000436	0.0000326
S100A4	-0.827801578	0.17598617	-4.703787688	0.00000255	0.0000986	1.49238669	0.172011878	8.676067625	0.0000000000000000041	0.00000000000000217
TOB1	-0.826018206	0.25962983	-3.181522728	0.00146503	0.018442703	0.920722641	0.193023114	4.770012374	0.00000184	0.000111373
MPRIP	-0.812665796	0.267104454	-3.042501853	0.002346204	0.025719132	0.861147086	0.28901635	2.979579136	0.002886447	0.040744332
SPINK4	-0.811277582	0.27796572	-2.918624574	0.003515794	0.034557766	1.671086555	0.35441729	4.715025481	0.00000242	0.000139694
ABCB6	-0.80969517	0.286336247	-2.827777412	0.004687238	0.042989178	1.122559863	0.245657994	4.56960446	0.00000489	0.000253597
G6PD	-0.808325843	0.152051802	-5.31612143	0.000000106	0.00000633	0.737098778	0.138706923	5.314073467	0.000000107	0.00000998
UGDH	-0.784790736	0.106666207	-7.357444883	0.000000000000187	0.0000000000372	0.897709746	0.153803835	5.836718875	0.00000000532	0.000000714
CRIP1	-0.750535489	0.176795902	-4.245208635	0.0000218	0.000632486	-0.667553691	0.167998681	-3.973565064	0.0000708	0.002378885
RNASEH2C	-0.728439219	0.155235676	-4.692473015	0.0000027	0.000102203	0.615521108	0.180055689	3.418504088	0.000629664	0.013450111
NRBP1	-0.728170243	0.156244736	-4.660446577	0.00000316	0.000114995	0.573555123	0.175183472	3.274025319	0.001060271	0.020058771
CBX5	-0.710441086	0.110747961	-6.414936043	0.000000000141	0.0000000174	0.950450987	0.145198983	6.545851567	0.0000000000592	0.0000000118
POLR3K	-0.691790881	0.099135539	-6.978232927	0.00000000000299	0.000000000485	-0.451753889	0.144044993	-3.136199884	0.001711525	0.028169717
BASP1	-0.690172352	0.158354191	-4.358409137	0.0000131	0.00041752	0.81171852	0.199469618	4.06938424	0.0000471	0.001731595
GSTM3	-0.672758599	0.142170655	-4.732049657	0.00000222	0.0000872	0.953753938	0.108608645	8.781565559	1.61E-18	0.000000000000000936
MAN1B1	-0.665411452	0.186022818	-3.577042104	0.000347504	0.006049309	0.752634814	0.212012333	3.54995769	0.000385293	0.009124338
LINC02609	-0.641846444	0.198897031	-3.227028779	0.001250829	0.016248299	0.691012635	0.236189453	2.925671001	0.003437142	0.045913895
PLOD2	-0.626416616	0.104932612	-5.969703859	0.00000000238	0.000000214	0.710356557	0.105297504	6.746186077	0.0000000000152	0.00000000325
ABCC2	-0.604862882	0.200061429	-3.023385784	0.002499634	0.026788475	3.661208087	0.41924299	8.732902341	2.48E-18	0.00000000000000138
EMC2	-0.580336483	0.098916252	-5.866947774	0.00000000444	0.000000386	0.366944875	0.115370378	3.180581363	0.001469799	0.025211904
HMGA1	-0.572786257	0.190888536	-3.000632032	0.002694199	0.028281826	-1.132413997	0.202192456	-5.600673817	0.0000000214	0.00000255
COMT	-0.557626109	0.138920688	-4.01398896	0.0000597	0.001465732	0.781726895	0.189215436	4.131411845	0.0000361	0.00138712
DNAJB4	-0.554637761	0.100795863	-5.502584573	0.0000000374	0.00000255	0.531157666	0.163864646	3.241441503	0.001189268	0.021680594
SEMA4B	-0.549305754	0.188304828	-2.917109241	0.00353292	0.034691066	0.737550425	0.233213097	3.162560055	0.001563885	0.026416578
APLP2	-0.548887323	0.125915601	-4.359168513	0.0000131	0.00041752	0.405598977	0.119198032	3.402732172	0.000667156	0.014150678
IER3IP1	-0.546387679	0.108789167	-5.022445641	0.00000051	0.0000243	-0.389922835	0.107484713	-3.62770503	0.000285952	0.007131834
LMO3	-0.53547468	0.144265232	-3.711737572	0.000205841	0.003990124	0.481407528	0.155735457	3.091187682	0.001993576	0.031535215
ATRX	-0.535082703	0.163112442	-3.280453022	0.001036405	0.014085558	0.450872527	0.142479609	3.164470561	0.001553654	0.026280668
SLC25A36	-0.531456044	0.16511007	-3.218798495	0.001287289	0.016591537	0.504527402	0.166053587	3.038340877	0.002378847	0.035862074
UROS	-0.516290504	0.135767292	-3.802760554	0.000143093	0.002994805	0.491963948	0.143774131	3.421783488	0.000622118	0.013381579
CNIH4	-0.5145927	0.074370078	-6.919351384	0.00000000000454	0.000000000724	-0.415107622	0.113015059	-3.673029293	0.000239692	0.006246332
HPF1	-0.506400914	0.157314727	-3.219030573	0.001286248	0.016591537	0.650836574	0.204271608	3.186133316	0.001441881	0.024767867
NEAT1	-0.505475087	0.16947854	-2.982531517	0.002858752	0.029625684	1.280791851	0.41971357	3.051585513	0.002276362	0.034833765
DHRS3	-0.489702473	0.119382345	-4.101967294	0.000041	0.00108916	0.806875805	0.199623987	4.041978196	0.000053	0.0018901
NCOA7	-0.480676771	0.141763961	-3.390683836	0.000697185	0.010311437	1.026838622	0.208448622	4.926099355	0.000000839	0.0000577
EEF1D	-0.478724694	0.054080346	-8.852101153	8.59E-19	0.000000000000000334	0.49999808	0.08008136	6.243626222	0.000000000428	0.0000000705
FAM120A	-0.471739392	0.166685651	-2.830113986	0.004653142	0.042716724	0.756959456	0.182898236	4.138691936	0.0000349	0.001356675
UBE2G2	-0.467185321	0.137716891	-3.392360354	0.000692932	0.010301515	-0.483042839	0.142246375	-3.39581826	0.000684238	0.014462675
EEF1A1	-0.463532672	0.039656978	-11.68855252	1.46E-31	1.29E-28	0.488568836	0.100313671	4.870411282	0.00000111	0.0000746
GPX4	-0.451000577	0.094606054	-4.767142894	0.00000187	0.0000752	0.517472038	0.093176116	5.553698303	0.000000028	0.00000319
ARL3	-0.44651111	0.082609001	-5.405114545	0.0000000648	0.00000415	0.574757901	0.097705842	5.882533638	0.00000000404	0.00000056
GGH	-0.439611391	0.084605319	-5.196025429	0.000000204	0.0000108	0.480403454	0.109481788	4.387975958	0.0000114	0.000540833
CNN3	-0.420026534	0.127500962	-3.294300906	0.000986668	0.013522912	0.461956166	0.132166798	3.495251252	0.000473616	0.010705611
GSTP1	-0.419632026	0.079714095	-5.264213625	0.000000141	0.00000801	0.464695249	0.112898521	4.116043733	0.0000385	0.001464398
ALDH3A2	-0.416276321	0.132751978	-3.135744776	0.001714183	0.020637693	0.538267042	0.14416125	3.733784503	0.000188624	0.005192905
SRI	-0.415950363	0.104271084	-3.989124753	0.0000663	0.001609317	0.47680262	0.119350701	3.994971266	0.0000647	0.002241781
AAMDC	-0.406792741	0.119920923	-3.392174853	0.000693402	0.010301515	-0.493868353	0.131570178	-3.753649645	0.000174278	0.004886206
PLAAT3	-0.40442811	0.083987728	-4.81532388	0.00000147	0.0000616	0.89716294	0.095007845	9.44304062	3.62E-21	0.0000000000000000034
S100A10	-0.401534433	0.105571115	-3.803449769	0.000142695	0.002994805	0.92634964	0.316883653	2.923311542	0.003463298	0.046212673
TRIM16L	-0.393537867	0.099074683	-3.972133512	0.0000712	0.001707282	0.861869252	0.158898436	5.424026035	0.0000000583	0.00000597
LAMTOR4	-0.391260923	0.076247415	-5.131464745	0.000000287	0.0000148	-0.335136457	0.111113928	-3.016151658	0.002560052	0.037845323
TMEM50B	-0.389054469	0.127967812	-3.040252582	0.002363798	0.025719132	-0.648978178	0.133997868	-4.843197797	0.00000128	0.0000838
ANXA4	-0.383112748	0.098589015	-3.885957778	0.000101927	0.002254213	0.413912356	0.114727603	3.607783518	0.000308824	0.00765532
FTL	-0.376930019	0.067226652	-5.606853911	0.0000000206	0.0000015	0.462308244	0.121815045	3.795165388	0.000147545	0.004274251
FTH1	-0.368763155	0.091097421	-4.048008717	0.0000517	0.001309003	0.818491206	0.101479757	8.065561376	0.000000000000000729	0.000000000000318
CHCHD7	-0.361925457	0.084893382	-4.263294114	0.0000201	0.000601278	0.498460428	0.094068461	5.298911289	0.000000116	0.0000108
TMSB4X	-0.358972603	0.103229107	-3.477435925	0.000506234	0.007997018	1.052692517	0.118403982	8.89068507	6.07E-19	0.00000000000000039
TWF1	-0.356938764	0.096990047	-3.680158677	0.000233089	0.004378841	-0.419925716	0.118598317	-3.540739255	0.000399008	0.009412568
SARAF	-0.355921908	0.115253898	-3.08815505	0.002014034	0.023112081	0.577720852	0.135239491	4.271835454	0.0000194	0.000826729
CEP70	-0.355271103	0.099618509	-3.566316203	0.000362035	0.006224307	0.488108617	0.149156141	3.272467444	0.001066131	0.020096661
MT1L	-0.354625636	0.083503204	-4.246850653	0.0000217	0.000629745	-1.408224159	0.212118581	-6.638853394	0.0000000000316	0.00000000653
ZDHHC4	-0.326913176	0.109529317	-2.984709349	0.002838479	0.029504232	0.45746721	0.137067975	3.337520752	0.000845294	0.017009077
CDKN2A	-0.32623524	0.061073551	-5.341677903	0.0000000921	0.00000557	-0.34990737	0.076282784	-4.586976952	0.0000045	0.000241615
ASPH	-0.314575336	0.065482544	-4.803957172	0.00000156	0.0000647	0.635347065	0.085033079	7.47176364	0.0000000000000791	0.0000000000268
MTDH	-0.285116706	0.079111173	-3.604000487	0.000313356	0.005544131	0.434766368	0.108949043	3.99054783	0.0000659	0.002258345
COMMD3	-0.279631535	0.081363995	-3.436796993	0.000588637	0.009049009	-0.607721117	0.100490113	-6.047571263	0.00000000147	0.000000221
CALM1	-0.271668842	0.079202328	-3.430061342	0.000603445	0.009247435	-0.58976408	0.11846739	-4.978282046	0.000000642	0.0000455
TMEM14A	-0.269477906	0.088652789	-3.03970025	0.002368137	0.025719132	-0.767592961	0.113395106	-6.769189523	0.000000000013	0.00000000287
DECR1	-0.244694929	0.079677325	-3.071073604	0.002132906	0.023994572	0.474013697	0.104497478	4.536125729	0.00000573	0.000293611
RPS20	-0.239951902	0.075214634	-3.19022895	0.001421601	0.017989079	0.370473739	0.079453449	4.66277733	0.00000312	0.000176967
CD63	-0.235833147	0.063281353	-3.726739972	0.000193972	0.003805535	-0.274644678	0.062443249	-4.398308614	0.0000109	0.000521787
NDUFB2	-0.225801092	0.081710981	-2.763411855	0.005720054	0.04996575	-0.424876338	0.146101487	-2.908090436	0.003636432	0.047894082
NAA38	-0.218173219	0.070897301	-3.077313469	0.002088755	0.023634508	0.293193211	0.092460357	3.171015338	0.001519071	0.025803054
TKT	-0.208491987	0.068495958	-3.043858236	0.002335652	0.025719132	0.658629624	0.11972021	5.501407168	0.0000000377	0.0000041
RPS2	-0.139288266	0.048397183	-2.87802428	0.004001743	0.038028286	0.492813483	0.137192055	3.592143018	0.00032797	0.00801587
RPS8	-0.126105321	0.041482093	-3.039994199	0.002365827	0.025719132	0.258546788	0.083586859	3.093151159	0.001980432	0.03136799
MYL12B	0.14177466	0.0399332	3.550295507	0.000384799	0.006489564	-0.287214194	0.095834029	-2.996995915	0.002726544	0.039445939
HSP90B1	0.197066337	0.071281658	2.764614966	0.005699002	0.049826585	0.323140561	0.079598283	4.05964235	0.0000491	0.001768166
PRDX5	0.19946523	0.069159991	2.884112997	0.003925179	0.037520545	-0.331845562	0.088754083	-3.738932927	0.000184803	0.005110788
MRPS33	0.204125325	0.071545859	2.853069719	0.004329912	0.04033815	-0.463404791	0.112508266	-4.118851056	0.0000381	0.001451195
MRPS10	0.21168525	0.07565551	2.798014959	0.005141773	0.046285471	-0.386326199	0.125297663	-3.083267389	0.002047411	0.032261272
UROD	0.215678272	0.07450706	2.894736036	0.003794775	0.036431855	-0.351490797	0.110046038	-3.194034102	0.001402995	0.024409319
COA6	0.249187062	0.076707056	3.24855464	0.001159929	0.015315159	-0.400388559	0.109503433	-3.656401884	0.00025578	0.006581215
RPL7L1	0.253554516	0.07915861	3.203119878	0.001359474	0.017383757	-0.403775714	0.084305888	-4.789412979	0.00000167	0.000103032
FMC1	0.261105641	0.083258323	3.136090553	0.001712163	0.020637693	-0.424578876	0.110551985	-3.840535966	0.000122766	0.003678757
SCFD1	0.263819271	0.06206346	4.250798634	0.0000213	0.000624072	-0.381278712	0.093898439	-4.060543665	0.000049	0.001766565
SNU13	0.26722882	0.064806013	4.123518909	0.0000373	0.00101422	-0.344402432	0.106754087	-3.226128768	0.001254769	0.022471603
SRPK1	0.279428988	0.0897373	3.113855532	0.001846599	0.021754544	-0.333061793	0.101235686	-3.289964308	0.001002001	0.019305534
GHITM	0.290928141	0.061100771	4.76144794	0.00000192	0.000077	-0.347945563	0.099351451	-3.502168897	0.000461487	0.010532063
METTL17	0.29362709	0.090916537	3.229633479	0.00123949	0.016168201	-0.313722997	0.104341254	-3.006701437	0.00264099	0.038528128
MKKS	0.307310426	0.101073363	3.040469006	0.0023621	0.025719132	-0.417416102	0.110867039	-3.765015324	0.000166539	0.004699632
KRT19	0.311121489	0.098379284	3.162469549	0.001564371	0.019318393	-0.478729935	0.099460198	-4.813281533	0.00000148	0.0000938
VAMP8	0.312708243	0.092007762	3.398715901	0.00067703	0.010129066	-0.883803372	0.120058247	-7.361454925	0.000000000000182	0.00000000006
TMEM35B	0.314201007	0.087082013	3.608104546	0.000308442	0.005497163	-0.470338291	0.143826138	-3.270186485	0.001074766	0.02019699
NDUFA7	0.314771892	0.062195525	5.061005465	0.000000417	0.0000206	-0.287315815	0.091296321	-3.147068932	0.001649161	0.027439515
PBDC1	0.317709567	0.096309983	3.298822783	0.000970912	0.013395931	0.539750317	0.162800171	3.315416153	0.000915068	0.018066672
BRIX1	0.321587842	0.098576519	3.262316886	0.001105055	0.014750746	-0.438187137	0.134724412	-3.252470209	0.001144066	0.021140951
RAE1	0.324418795	0.09512959	3.410282707	0.000648956	0.00983643	-0.441835462	0.117412614	-3.763100449	0.00016782	0.004715967
SNW1	0.326890976	0.076882386	4.251831856	0.0000212	0.000624072	-0.299568643	0.09630263	-3.110700552	0.001866441	0.030189808
ANXA1	0.32923576	0.067901363	4.84873564	0.00000124	0.0000533	0.496564689	0.126766211	3.917169145	0.0000896	0.002853001
SBDS	0.335411347	0.106118899	3.160712664	0.001573837	0.019410653	-0.758853589	0.147510307	-5.144410601	0.000000268	0.0000218
DMKN	0.338443094	0.060649931	5.580271691	0.000000024	0.00000171	-0.876730873	0.075944063	-11.54442936	7.88E-31	1.37E-27
DDX18	0.341530566	0.123206003	2.772028611	0.005570814	0.048837469	-0.402467633	0.128089947	-3.142070405	0.001677577	0.027685694
NAA20	0.341559517	0.066947821	5.10187657	0.000000336	0.000017	-0.271121828	0.084494965	-3.208733528	0.00133321	0.02353155
SHMT2	0.3426185	0.077116264	4.442882481	0.00000888	0.000291804	-0.312335237	0.100707845	-3.101399283	0.001926084	0.030803177
NOC3L	0.343841161	0.111689779	3.078537404	0.002080194	0.02356504	-0.373360155	0.125379	-2.9778524	0.002902757	0.040879941
GTPBP4	0.344095022	0.088972797	3.867418276	0.000109994	0.002394515	-0.62879496	0.115927143	-5.424052955	0.0000000583	0.00000597
BPNT1	0.350263379	0.104309036	3.357938989	0.000785259	0.011405014	-0.7273952	0.105511451	-6.893992975	0.00000000000542	0.00000000127
TATDN3	0.35177381	0.11391094	3.088147722	0.002014083	0.023112081	-0.516032397	0.155009774	-3.329031356	0.000871486	0.017338731
BCL2L13	0.352982652	0.099478585	3.548328037	0.000387685	0.0064976	-0.357517611	0.091984111	-3.886732256	0.000101603	0.003153045
EPRS1	0.355429324	0.102302283	3.474304902	0.000512179	0.008051714	-0.303270569	0.10076966	-3.009542456	0.002616415	0.038353123
LRIF1	0.361984943	0.094542749	3.828796454	0.000128771	0.002741958	-0.53526783	0.123119274	-4.34755513	0.0000138	0.000626472
MRPS18B	0.373568122	0.077970541	4.79114441	0.00000166	0.0000684	-0.351833447	0.112720726	-3.121284431	0.00180064	0.029359102
RDH11	0.375884474	0.06580878	5.711767814	0.0000000112	0.000000863	-0.252940468	0.085398254	-2.961892735	0.003057543	0.042326665
NRBF2	0.380184774	0.12021577	3.162519977	0.0015641	0.019318393	-0.391603386	0.111025611	-3.527144612	0.000420067	0.009795679
MRPL39	0.387326712	0.095031603	4.075767435	0.0000459	0.00119011	-0.645291408	0.124475018	-5.184103757	0.000000217	0.0000185
PLIN2	0.398911388	0.133344522	2.991584368	0.002775338	0.028977272	-0.796992388	0.144318638	-5.5224495	0.0000000334	0.00000374
UCHL3	0.406206651	0.10490931	3.871979063	0.000107955	0.002360702	-0.409520345	0.133881675	-3.05882299	0.002222084	0.034217849
DPAGT1	0.408367409	0.115839422	3.525288745	0.000423021	0.006940712	-0.47631745	0.130652266	-3.645688404	0.000266677	0.006804168
ANKRD1	0.409435633	0.138190434	2.962836289	0.003048186	0.031149914	-0.599521836	0.188812511	-3.17522305	0.001497214	0.025574255
OXCT1	0.413687694	0.10139039	4.080146971	0.000045	0.001177326	-0.576466745	0.114799009	-5.021530676	0.000000513	0.0000381
IL18	0.415228428	0.096949281	4.282944892	0.0000184	0.000559111	-0.49937558	0.104696618	-4.769739379	0.00000184	0.000111373
NARS1	0.416244646	0.089141599	4.669477	0.00000302	0.000111305	-0.776313226	0.134544392	-5.769941163	0.00000000793	0.00000105
ATG12	0.418543171	0.095893254	4.364677954	0.0000127	0.000408863	-0.428766212	0.112380508	-3.815307647	0.000136013	0.003987546
KIN	0.419273462	0.134630996	3.114241694	0.001844184	0.021754544	-0.417632243	0.141114867	-2.959519813	0.003081189	0.042520429
PRELID3B	0.423527405	0.082562946	5.129751575	0.00000029	0.0000149	-0.473258563	0.143457432	-3.298947692	0.00097048	0.018907306
PSMB8	0.425423241	0.119531788	3.559080364	0.000372156	0.006342288	-0.509307012	0.117937328	-4.318454718	0.0000157	0.000691806
LINP1	0.426458093	0.093970879	4.53819417	0.00000567	0.000195786	-0.793472465	0.113850761	-6.969408532	0.00000000000318	0.000000000826
CDA	0.43907808	0.140393555	3.127480314	0.001763116	0.020999859	-0.814150477	0.125828909	-6.470297522	0.0000000000978	0.0000000189
HSPA5	0.45464568	0.076348471	5.954876046	0.0000000026	0.00000023	0.419944061	0.090353111	4.647809663	0.00000335	0.000186826
HAUS6	0.471847944	0.162866849	2.897139269	0.003765825	0.036282423	-0.551298541	0.17127262	-3.218836385	0.001287119	0.022926982
NME6	0.472362198	0.138985291	3.39864885	0.000677196	0.010129066	-0.557163564	0.16075398	-3.465939468	0.000528382	0.011716636
OAT	0.478731652	0.071327542	6.711736279	0.0000000000192	0.00000000266	-0.579432134	0.090459974	-6.405397947	0.00000000015	0.0000000274
ANXA3	0.496521105	0.066969791	7.41410568	0.000000000000122	0.0000000000248	-0.459935806	0.100736227	-4.565743835	0.00000498	0.000257215
PLAUR	0.511756263	0.120120447	4.260359288	0.0000204	0.000606479	-0.456272729	0.148803251	-3.066282002	0.002167388	0.033545004
ICAM1	0.539071844	0.115120875	4.682659372	0.00000283	0.000105578	-1.065765064	0.323910967	-3.290302499	0.001000797	0.019305534
EIF2D	0.551986529	0.105869911	5.21381875	0.000000185	0.0000101	-0.509175379	0.120930066	-4.210494498	0.0000255	0.001029037
SPRYD4	0.554900289	0.125481951	4.422152223	0.00000977	0.00031804	-0.664112257	0.143143987	-4.63947015	0.00000349	0.000193641
LUCAT1	0.565788823	0.160157471	3.532703287	0.000411334	0.006807295	1.15776957	0.265349805	4.363182287	0.0000128	0.000587932
MOK	0.57525217	0.196531569	2.927021723	0.00342225	0.033912335	-0.648665687	0.215459577	-3.010614312	0.002607198	0.038301063
SFTA1P	0.576652316	0.070364329	8.195236463	0.00000000000000025	0.0000000000000676	-1.697893621	0.114141842	-14.87529549	4.77E-50	2.91E-46
EMG1	0.589448589	0.117065024	5.035223746	0.000000477	0.000023	-0.908689451	0.174354965	-5.21172111	0.000000187	0.0000161
STYXL1	0.595625595	0.142469126	4.180734527	0.0000291	0.000810179	-0.51380023	0.160696058	-3.197341835	0.001387005	0.024269594
NAMPT	0.599155346	0.088558344	6.765656584	0.0000000000133	0.0000000019	-0.829792996	0.215225286	-3.8554624	0.000115511	0.003487062
INO80C	0.616895368	0.12174044	5.067300308	0.000000403	0.00002	-0.596929776	0.140280614	-4.255254954	0.0000209	0.000872143
CBWD5	0.630350448	0.076583484	8.230892818	0.000000000000000186	0.0000000000000532	-0.46111881	0.11546191	-3.993687701	0.0000651	0.002247572
RHPN2	0.651219602	0.161656747	4.028409671	0.0000562	0.001394001	0.662650688	0.227254874	2.915892079	0.003546732	0.047093698
TM4SF1	0.671505318	0.107249249	6.261165666	0.000000000382	0.0000000432	-0.42966372	0.107643721	-3.991535372	0.0000656	0.002258345
RIOK3	0.679128083	0.151491978	4.482930983	0.00000736	0.000245357	-0.569060886	0.168016497	-3.386934598	0.000706782	0.01478545
DYNLT3	0.679382052	0.118423056	5.736906945	0.00000000964	0.000000769	-0.418827047	0.138390333	-3.026418375	0.002474696	0.036806184
MCL1	0.68964649	0.150355409	4.586775409	0.0000045	0.000158748	-0.742650414	0.170921624	-4.344976348	0.0000139	0.000626859
GTPBP2	0.689944753	0.23313957	2.959363585	0.003082752	0.031346139	-1.127863175	0.300683234	-3.751001214	0.00017613	0.004904291
CLDN12	0.693458687	0.119635285	5.796439452	0.00000000677	0.000000559	-0.680931165	0.175281378	-3.884788973	0.000102419	0.003162278
SCEL	0.720143126	0.195732684	3.679217548	0.000233951	0.004386462	-1.196027393	0.219402277	-5.45129892	0.00000005	0.00000526
PPCDC	0.720329414	0.125748393	5.728338942	0.0000000101	0.000000802	-0.648320494	0.176361357	-3.676091558	0.000236835	0.006208906
VXN	0.728549687	0.229075067	3.180397139	0.001470733	0.018469088	1.040847011	0.275089096	3.783672363	0.000154531	0.00441373
UAP1	0.733747606	0.120825963	6.072764381	0.00000000126	0.000000126	-1.30773021	0.153615442	-8.513012711	0.0000000000000000169	0.00000000000000861
LOC100288175	0.734762719	0.161904138	4.538257799	0.00000567	0.000195786	-0.87922552	0.209282503	-4.201142029	0.0000266	0.001068949
HSD11B1-AS1	0.786262208	0.243355916	3.2309147	0.001233948	0.016117509	-2.113213612	0.5364637	-3.939154901	0.0000818	0.002649587
RCHY1	0.814862592	0.139752826	5.830741426	0.00000000552	0.000000459	-0.711779545	0.15297006	-4.653064434	0.00000327	0.000182961
LETM2	0.820858318	0.136349273	6.020261776	0.00000000174	0.000000163	-1.344411489	0.15866826	-8.473096584	0.0000000000000000239	0.0000000000000117
IL6	0.824411295	0.148790514	5.540751718	0.0000000301	0.00000209	-0.701237534	0.224727446	-3.120391154	0.00180611	0.029408974
TSPAN1	0.839185522	0.277833316	3.020463976	0.002523877	0.026999053	-1.163685529	0.294878957	-3.946315939	0.0000794	0.002594932
RBMS2	0.842826954	0.149787436	5.626820078	0.0000000184	0.00000134	-0.62165999	0.142311696	-4.368298664	0.0000125	0.00058067
NABP1	0.854419248	0.142987338	5.975488872	0.00000000229	0.000000209	-0.482263287	0.14332809	-3.364750678	0.000766129	0.015677355
MPZL2	0.87411444	0.283473778	3.083581292	0.002045252	0.02333218	-1.130943033	0.251409989	-4.498401348	0.00000685	0.00034222
C15orf48	0.920181362	0.079662208	11.5510402	7.29E-31	5.91E-28	-1.677156451	0.168082052	-9.978200728	1.9E-23	2.32E-20
DNAAF3	0.928682189	0.307107882	3.02396077	0.002494888	0.026788475	-1.611244321	0.377025816	-4.273564975	0.0000192	0.000823218
WFDC3	0.95937326	0.19015276	5.045276542	0.000000453	0.000022	-0.730579692	0.240740124	-3.034723413	0.002407564	0.036162302
LAMC2	0.972440996	0.181247741	5.365258581	0.0000000808	0.00000492	-0.767210336	0.22443015	-3.418481591	0.000629716	0.013450111
MET	0.978913526	0.246504796	3.97117436	0.0000715	0.001709959	-0.61244718	0.187070984	-3.273875873	0.001060832	0.020058771
MAP3K20	0.981922533	0.139728147	7.027378165	0.0000000000021	0.000000000353	0.763093229	0.149079365	5.118704585	0.000000308	0.0000242
RCAN1	0.986922027	0.183282413	5.384706635	0.0000000726	0.0000045	-1.4386492	0.178546527	-8.057559162	0.000000000000000778	0.000000000000327
VEPH1	1.027911444	0.264571382	3.885195133	0.000102248	0.002256174	-0.871268196	0.239386973	-3.639580661	0.000273082	0.006924143
CST6	1.041567899	0.226101119	4.606646371	0.00000409	0.000146681	-1.046901706	0.190995319	-5.481295094	0.0000000422	0.00000448
LOC101929128	1.104967735	0.236855406	4.665157327	0.00000308	0.00011324	-1.148020316	0.311545969	-3.684914684	0.000228779	0.006052477
CT83	1.126491699	0.095139133	11.84046626	2.41E-32	2.61E-29	-0.836022026	0.155732434	-5.368323136	0.0000000795	0.00000757
TMEM45B	1.136377044	0.341496902	3.327635002	0.000875865	0.012442403	0.98153567	0.279404574	3.512954907	0.000443153	0.010255579
MXD1	1.142016075	0.398845748	2.86330262	0.004192499	0.039341573	-1.219666816	0.409960482	-2.975083867	0.002929085	0.040949902
MIG7	1.14395493	0.189077383	6.050194434	0.00000000145	0.00000014	-2.785070227	0.301648255	-9.232840514	2.64E-20	0.0000000000000000229
IL24	1.168655703	0.285659863	4.09107423	0.0000429	0.001135406	-2.327644793	0.626842927	-3.713282375	0.000204588	0.005532506
GPR87	1.198881155	0.339455925	3.531772663	0.000412784	0.006819697	-1.435925004	0.331789982	-4.327813017	0.0000151	0.000667885
MAL2	1.324495725	0.335643654	3.946136654	0.0000794	0.001853377	-1.37781718	0.338730357	-4.06759285	0.0000475	0.00173768
CRB3	1.329477002	0.190204595	6.989720728	0.00000000000275	0.000000000454	-0.826912111	0.23425526	-3.529961766	0.00041562	0.009729171
EPCAM	1.349522223	0.09185378	14.69207071	7.25E-49	1.41E-45	-0.876597402	0.098782632	-8.874003276	7.06E-19	0.00000000000000043
IGFL2-AS1	1.453233668	0.42909886	3.386710625	0.00070736	0.010429266	2.507375788	0.616851022	4.0647996	0.0000481	0.001750172
STC1	1.469917148	0.234089378	6.279298786	0.00000000034	0.0000000399	-1.768963363	0.327535647	-5.400826996	0.0000000663	0.00000663
CD274	1.47268265	0.241845997	6.089340605	0.00000000113	0.000000116	-1.742294218	0.275401123	-6.326387483	0.000000000251	0.0000000425
CLDN1	1.589069907	0.210310549	7.555825972	0.0000000000000416	0.0000000000088	-0.885951211	0.286206037	-3.095501479	0.001964804	0.031160922
C1orf116	1.885228029	0.360327163	5.231989771	0.000000168	0.00000932	-2.115917599	0.275291171	-7.686107735	0.0000000000000152	0.00000000000561
CCL20	2.274866899	0.220788771	10.3033632	6.8E-25	3.89E-22	-2.308509521	0.786130663	-2.93654685	0.003318887	0.044530677
